# Supplementary material for: SIRT1/PARP1 crosstalk: connecting DNA damage and metabolism
Source: Genome Integr. 2013 Dec 20;4:6. doi: 10.1186/2041-9414-4-6 (PMC3898398; doi:10.1186/2041-9414-4-6)
Supplement: Additional file 1 — SIRT1/PARP1 MIM GPML (GenMAPP Pathway Markup Language) File. The SIRT1/PARP1 MIM as a machine-readable file that can be read and searched using PathVisio-MIM ( http://discover.nci.nih.gov/mim/mim_pathvisio.html). [file 2041-9414-4-6-S1.zip]

Archive with 1 entries (1 files):
- 1663665408105605_add1.gpml
