# Supplementary material for: SIRT1/PARP1 crosstalk: connecting DNA damage and metabolism
Source: Genome Integr. 2013 Dec 20;4:6. doi: 10.1186/2041-9414-4-6 (PMC3898398; doi:10.1186/2041-9414-4-6)
Supplement: Additional file 1 — SIRT1/PARP1 MIM GPML (GenMAPP Pathway Markup Language) File. The SIRT1/PARP1 MIM as a machine-readable file that can be read and searched using PathVisio-MIM ( http://discover.nci.nih.gov/mim/mim_pathvisio.html). [file 2041-9414-4-6-S1.zip › 1663665408105605_add1.gpml]

<?xml version="1.0" encoding="UTF-8"?>
<Pathway xmlns="http://genmapp.org/GPML/2010a" Name="SIRT1/PARP1 Review" Version="20120703" Author="Augustin Luna">
  <Graphics BoardWidth="1947.3422363104012" BoardHeight="1241.5826058655227" />
  <DataNode TextLabel="NAD" GraphId="cf8d2" Type="SimplePhysicalEntity">
    <Comment>nicotinamide adenine dinucleotide</Comment>
    <Attribute Key="NumberOfAnchors" Value="3" />
    <Graphics CenterX="886.0" CenterY="718.0" Width="80.0" Height="20.0" ZOrder="32768" FontSize="10" Valign="Middle" ShapeType="RoundedRectangle" />
    <Xref Database="PubChem" ID="925" />
  </DataNode>
  <DataNode TextLabel="NMN" GraphId="c518c" Type="SimplePhysicalEntity">
    <Comment>Nicotinamide mononucleotide</Comment>
    <Attribute Key="NumberOfAnchors" Value="3" />
    <Graphics CenterX="990.1358247447331" CenterY="635.7421602787458" Width="80.0" Height="20.0" ZOrder="32768" FontSize="10" Valign="Middle" ShapeType="RoundedRectangle" />
    <Xref Database="PubChem" ID="14180" />
  </DataNode>
  <DataNode TextLabel="NMNAT1" GraphId="f4f23" Type="SimplePhysicalEntity">
    <Comment>nicotinamide nucleotide adenylyltransferase 1</Comment>
    <Attribute Key="NumberOfAnchors" Value="3" />
    <Graphics CenterX="815.8903179262222" CenterY="677.6959325400833" Width="80.0" Height="20.0" ZOrder="32768" FontSize="10" Valign="Middle" ShapeType="RoundedRectangle" />
    <Xref Database="HGNC" ID="NMNAT1" />
  </DataNode>
  <DataNode TextLabel="NAMPT" GraphId="a0f0f" Type="SimplePhysicalEntity">
    <Comment>nicotinamide phosphoribosyltransferase</Comment>
    <Attribute Key="NumberOfAnchors" Value="3" />
    <Graphics CenterX="1132.883250466453" CenterY="667.0277724131264" Width="80.0" Height="20.0" ZOrder="32768" FontSize="10" Valign="Middle" ShapeType="RoundedRectangle" />
    <Xref Database="HGNC" ID="NAMPT" />
  </DataNode>
  <DataNode TextLabel="PARP1" GraphId="b0d3c" Type="SimplePhysicalEntity">
    <Comment>Poly (ADP-ribose) Polymerase 1</Comment>
    <Attribute Key="NumberOfAnchors" Value="10" />
    <Graphics CenterX="917.9039341262585" CenterY="528.8197621225972" Width="183.80786825251698" Height="20.0" ZOrder="32768" FontSize="10" Valign="Middle" ShapeType="RoundedRectangle" />
    <Xref Database="HGNC" ID="PARP1" />
  </DataNode>
  <DataNode TextLabel="pADPR" GraphId="c200a" Type="SimplePhysicalEntity">
    <Comment>Poly-(ADP-ribose)</Comment>
    <Attribute Key="NumberOfAnchors" Value="3" />
    <Graphics CenterX="1287.6900451576544" CenterY="502.8626807844414" Width="80.0" Height="20.0" ZOrder="32768" FontSize="10" Valign="Middle" ShapeType="RoundedRectangle" />
    <Xref Database="PubChem" ID="445794" />
  </DataNode>
  <DataNode TextLabel="ADPR" GraphId="c6b6d" Type="Modifier">
    <Comment>ADP-ribose</Comment>
    <Attribute Key="NumberOfAnchors" Value="3" />
    <Graphics CenterX="1426.8651382435116" CenterY="502.18216087276943" Width="44.85192413157695" Height="20.0" ZOrder="32768" FontSize="10" Valign="Middle" ShapeType="None" />
    <Xref Database="" ID="" />
  </DataNode>
  <DataNode TextLabel="PARG" GraphId="b3399" Type="SimplePhysicalEntity">
    <Comment>poly (ADP-ribose) glycohydrolase</Comment>
    <Attribute Key="NumberOfAnchors" Value="3" />
    <Graphics CenterX="1442.4018037772014" CenterY="476.85445010625875" Width="80.0" Height="20.0" ZOrder="32768" FontSize="10" Valign="Middle" ShapeType="RoundedRectangle" />
    <Xref Database="HGNC" ID="PARG" />
  </DataNode>
  <DataNode TextLabel="Su:K486" GraphId="b06fd" Type="Modifier">
    <Graphics CenterX="976.2555416868915" CenterY="410.0560333479349" Width="42.81055405311743" Height="20.0" ZOrder="32768" FontSize="10" Valign="Middle" ShapeType="None" />
    <Xref Database="" ID="" />
  </DataNode>
  <DataNode TextLabel="DSB" GraphId="a83b5" Type="SimplePhysicalEntity">
    <Comment>Double Strand Break (DSB)</Comment>
    <Attribute Key="NumberOfAnchors" Value="3" />
    <Graphics CenterX="388.1561660884509" CenterY="339.4201632763824" Width="80.0" Height="20.0" ZOrder="32768" FontSize="10" Valign="Middle" ShapeType="RoundedRectangle" />
    <Xref Database="PubChem-substance" ID="44135672" />
  </DataNode>
  <DataNode TextLabel="SIRT1" GraphId="bf734" Type="SimplePhysicalEntity">
    <Comment>sirtuin 1</Comment>
    <Attribute Key="NumberOfAnchors" Value="30" />
    <Graphics CenterX="976.5291936781581" CenterY="879.3355899587618" Width="491.89592908249506" Height="20.0" ZOrder="32768" FontSize="10" Valign="Middle" ShapeType="RoundedRectangle" />
    <Xref Database="HGNC" ID="SIRT1" />
  </DataNode>
  <DataNode TextLabel="Cyclin B/Cdk1" GraphId="d30c5" Type="SimplePhysicalEntity">
    <Comment>Type your comment here</Comment>
    <Comment>Type your comment here</Comment>
    <Attribute Key="NumberOfAnchors" Value="3" />
    <Graphics CenterX="749.5063806140287" CenterY="1063.6261133299822" Width="80.0" Height="20.0" ZOrder="32768" FontSize="10" Valign="Middle" ShapeType="RoundedRectangle" />
    <Xref Database="" ID="" />
  </DataNode>
  <DataNode TextLabel="P:T530" GraphId="d8b5d" Type="Modifier">
    <Graphics CenterX="775.1562738274362" CenterY="1043.8636595206372" Width="43.952569169960874" Height="20.0" ZOrder="32768" FontSize="10" Valign="Middle" ShapeType="None" />
    <Xref Database="" ID="" />
  </DataNode>
  <DataNode TextLabel="P:S540" GraphId="daebb" Type="Modifier">
    <Graphics CenterX="794.2318613749865" CenterY="1009.8055349852611" Width="43.162055335968574" Height="13.112790619289097" ZOrder="32768" FontSize="10" Valign="Middle" ShapeType="None" />
    <Xref Database="" ID="" />
  </DataNode>
  <DataNode TextLabel="P:S27" GraphId="f5923" Type="Modifier">
    <Graphics CenterX="825.7933215369109" CenterY="984.4206546137491" Width="27.674720562543705" Height="20.0" ZOrder="32768" FontSize="10" Valign="Middle" ShapeType="None" />
    <Xref Database="" ID="" />
  </DataNode>
  <DataNode TextLabel="JNK" GraphId="b1da8" Type="SimplePhysicalEntity">
    <Comment>mitogen-activated protein kinase 8</Comment>
    <Attribute Key="NumberOfAnchors" Value="3" />
    <Graphics CenterX="889.120469282388" CenterY="1041.399072190592" Width="80.0" Height="20.0" ZOrder="32768" FontSize="10" Valign="Middle" ShapeType="RoundedRectangle" />
    <Xref Database="HGNC" ID="MAPK8" />
  </DataNode>
  <DataNode TextLabel="P:S47" GraphId="f2642" Type="Modifier">
    <Graphics CenterX="841.621314954147" CenterY="999.6452358745239" Width="28.54368932038839" Height="20.0" ZOrder="32768" FontSize="10" Valign="Middle" ShapeType="None" />
    <Xref Database="" ID="" />
  </DataNode>
  <DataNode TextLabel="P:S659" GraphId="abf99" Type="Modifier">
    <Graphics CenterX="857.8926171029962" CenterY="1014.51922309588" Width="33.689320388349344" Height="20.0" ZOrder="32768" FontSize="10" Valign="Middle" ShapeType="None" />
    <Xref Database="" ID="" />
  </DataNode>
  <DataNode TextLabel="H1" GraphId="a8f85" Type="SimplePhysicalEntity">
    <Comment>Histone h1</Comment>
    <Attribute Key="NumberOfAnchors" Value="3" />
    <Graphics CenterX="178.04835066832794" CenterY="1043.6218114210972" Width="80.0" Height="20.0" ZOrder="32768" FontSize="10" Valign="Middle" ShapeType="RoundedRectangle" />
    <Xref Database="" ID="" />
  </DataNode>
  <DataNode TextLabel="H3" GraphId="ce793" Type="SimplePhysicalEntity">
    <Comment>histone H3</Comment>
    <Attribute Key="NumberOfAnchors" Value="10" />
    <Graphics CenterX="300.95174669862445" CenterY="1044.5884363452087" Width="124.0965066027511" Height="20.0" ZOrder="32768" FontSize="10" Valign="Middle" ShapeType="RoundedRectangle" />
    <Xref Database="" ID="" />
  </DataNode>
  <DataNode TextLabel="mTOR" GraphId="d1fbb" Type="SimplePhysicalEntity">
    <Comment>mechanistic target of rapamycin (serine/threonine kinase)</Comment>
    <Attribute Key="NumberOfAnchors" Value="3" />
    <Graphics CenterX="973.147031132405" CenterY="1041.0" Width="80.0" Height="20.0" ZOrder="32768" FontSize="10" Valign="Middle" ShapeType="RoundedRectangle" />
    <Xref Database="HGNC" ID="MTOR" />
  </DataNode>
  <DataNode TextLabel="SENP1" GraphId="fab03" Type="SimplePhysicalEntity">
    <Comment>SUMO1/sentrin specific peptidase 1</Comment>
    <Attribute Key="NumberOfAnchors" Value="3" />
    <Graphics CenterX="1017.0588355179782" CenterY="1065.5978967691306" Width="80.0" Height="20.0" ZOrder="32768" FontSize="10" Valign="Middle" ShapeType="RoundedRectangle" />
    <Xref Database="HGNC" ID="SENP1" />
  </DataNode>
  <DataNode TextLabel="Su:K734" GraphId="f8da7" Type="Modifier">
    <Graphics CenterX="984.4332816387191" CenterY="984.692607338975" Width="42.30364123937731" Height="20.0" ZOrder="32768" FontSize="10" Valign="Middle" ShapeType="None" />
    <Xref Database="" ID="" />
  </DataNode>
  <DataNode TextLabel="Set7/9" GraphId="c9b03" Type="SimplePhysicalEntity">
    <Comment>SET domain containing (lysine methyltransferase) 7</Comment>
    <Attribute Key="NumberOfAnchors" Value="3" />
    <Graphics CenterX="1131.9828115408193" CenterY="1064.4567219152857" Width="80.0" Height="20.0" ZOrder="32768" FontSize="10" Valign="Middle" ShapeType="RoundedRectangle" />
    <Xref Database="HGNC" ID="SETD7" />
  </DataNode>
  <DataNode TextLabel="Me:K233" GraphId="e092a" Type="Modifier">
    <Graphics CenterX="1037.982773033494" CenterY="980.4139096179169" Width="39.96554606698783" Height="10.217757171673018" ZOrder="32768" FontSize="10" Valign="Middle" ShapeType="None" />
    <Xref Database="" ID="" />
  </DataNode>
  <DataNode TextLabel="Me:K235" GraphId="a8fc4" Type="Modifier">
    <Graphics CenterX="1053.6266475691139" CenterY="1000.0886610945661" Width="41.25329513822771" Height="20.0" ZOrder="32768" FontSize="10" Valign="Middle" ShapeType="None" />
    <Xref Database="" ID="" />
  </DataNode>
  <DataNode TextLabel="Me:K236" GraphId="d896e" Type="Modifier">
    <Graphics CenterX="1068.177613941019" CenterY="1013.7172307902995" Width="45.35522788203798" Height="20.434461580598963" ZOrder="32768" FontSize="10" Valign="Middle" ShapeType="None" />
    <Xref Database="" ID="" />
  </DataNode>
  <DataNode TextLabel="Me:K238" GraphId="e0bef" Type="Modifier">
    <Graphics CenterX="1085.370765018664" CenterY="1025.4985766067466" Width="40.741530037328175" Height="20.0" ZOrder="32768" FontSize="10" Valign="Middle" ShapeType="None" />
    <Xref Database="" ID="" />
  </DataNode>
  <DataNode TextLabel="NO:C387" GraphId="ae8d3" Type="Modifier">
    <Graphics CenterX="1159.3041945429916" CenterY="976.1188246113286" Width="47.164242526554915" Height="10.765031742489532" ZOrder="32768" FontSize="10" Valign="Middle" ShapeType="None" />
    <Xref Database="" ID="" />
  </DataNode>
  <DataNode TextLabel="NO:C390" GraphId="e0145" Type="Modifier">
    <Graphics CenterX="1190.7823527195255" CenterY="1003.6333646199016" Width="41.2894906511938" Height="12.572412851347833" ZOrder="32768" FontSize="10" Valign="Middle" ShapeType="None" />
    <Xref Database="" ID="" />
  </DataNode>
  <DataNode TextLabel="GAPDH" GraphId="ad3f8" Type="SimplePhysicalEntity">
    <Comment>glyceraldehyde-3-phosphate dehydrogenase</Comment>
    <Attribute Key="NumberOfAnchors" Value="3" />
    <Graphics CenterX="1243.7077961939785" CenterY="1063.842848373236" Width="80.0" Height="20.0" ZOrder="32768" FontSize="10" Valign="Middle" ShapeType="RoundedRectangle" />
    <Xref Database="HGNC" ID="GAPDH" />
  </DataNode>
  <DataNode TextLabel="DNA-PK" GraphId="d8ca5" Type="SimplePhysicalEntity">
    <Comment>DNA-dependent protein kinase</Comment>
    <Attribute Key="NumberOfAnchors" Value="3" />
    <Graphics CenterX="924.7301875378122" CenterY="386.0191570881227" Width="80.0" Height="20.0" ZOrder="32768" FontSize="10" Valign="Middle" ShapeType="RoundedRectangle" />
    <Xref Database="HGNC" ID="PRKDC" />
  </DataNode>
  <DataNode TextLabel="P" GraphId="bafa1" Type="Modifier">
    <Graphics CenterX="943.1750833289423" CenterY="412.9542595934478" Width="21.06432748537987" Height="20.0" ZOrder="32768" FontSize="10" Valign="Middle" ShapeType="None" />
    <Xref Database="" ID="" />
  </DataNode>
  <DataNode TextLabel="AMPK&#xA;" GraphId="d9763" Type="SimplePhysicalEntity">
    <Comment>protein kinase, AMP-activated, alpha 2 catalytic subunit</Comment>
    <Attribute Key="NumberOfAnchors" Value="3" />
    <Graphics CenterX="803.2965691655378" CenterY="580.7424198962183" Width="80.0" Height="20.0" ZOrder="32768" FontSize="10" Valign="Middle" ShapeType="RoundedRectangle" />
    <Xref Database="HGNC" ID="PRKAA2" />
  </DataNode>
  <DataNode TextLabel="ERK1" GraphId="a9a09" Type="SimplePhysicalEntity">
    <Comment>ERK1</Comment>
    <Attribute Key="NumberOfAnchors" Value="3" />
    <Graphics CenterX="830.8065814799634" CenterY="351.86775473820575" Width="80.0" Height="20.0" ZOrder="32768" FontSize="10" Valign="Middle" ShapeType="RoundedRectangle" />
    <Xref Database="HGNC" ID="MAPK3" />
  </DataNode>
  <DataNode TextLabel="p300/CBP" GraphId="a8e7e" Type="SimplePhysicalEntity">
    <Comment>p300 (also called EP300) and CBP (also called CREB-binding protein or CREBBP)</Comment>
    <Attribute Key="NumberOfAnchors" Value="3" />
    <Graphics CenterX="759.6927775019088" CenterY="381.8042258205608" Width="80.0" Height="20.0" ZOrder="32768" FontSize="10" Valign="Middle" ShapeType="RoundedRectangle" />
    <Xref Database="HGNC" ID="EP300" />
  </DataNode>
  <DataNode TextLabel="SUMO1" GraphId="e2e94" Type="SimplePhysicalEntity">
    <Comment>SMT3 suppressor of mif two 3 homolog 1 (S. cerevisiae)</Comment>
    <Attribute Key="NumberOfAnchors" Value="3" />
    <Graphics CenterX="1017.4899621925933" CenterY="386.53503229096395" Width="80.0" Height="20.0" ZOrder="32768" FontSize="10" Valign="Middle" ShapeType="RoundedRectangle" />
    <Xref Database="HGNC" ID="SUMO1" />
  </DataNode>
  <DataNode TextLabel="SUMO3" GraphId="d145e" Type="SimplePhysicalEntity">
    <Comment>SMT3 suppressor of mif two 3 homolog 3 (S. cerevisiae)</Comment>
    <Attribute Key="NumberOfAnchors" Value="3" />
    <Graphics CenterX="1063.634070619913" CenterY="358.57247123077485" Width="80.0" Height="20.0" ZOrder="32768" FontSize="10" Valign="Middle" ShapeType="RoundedRectangle" />
    <Xref Database="HGNC" ID="SUMO3" />
  </DataNode>
  <DataNode TextLabel="Ac" GraphId="bc74d" Type="Modifier">
    <Graphics CenterX="842.685140115652" CenterY="415.54592713865065" Width="22.456140350877234" Height="20.0" ZOrder="32768" FontSize="10" Valign="Middle" ShapeType="None" />
    <Xref Database="" ID="" />
  </DataNode>
  <DataNode TextLabel="PARP1 Transcriptional Activity" GraphId="c519e" Type="ConceptualEntity">
    <Attribute Key="NumberOfAnchors" Value="3" />
    <Graphics CenterX="1116.2353679048892" CenterY="452.88534448247685" Width="138.60509860509848" Height="20.0" ZOrder="32768" FontSize="10" Valign="Middle" ShapeType="ConceptualEntity" />
    <Xref Database="" ID="" />
  </DataNode>
  <DataNode TextLabel="FK866" GraphId="db701" Type="SimplePhysicalEntity">
    <Comment>FK866 - N-(4-(1-benzoylpiperidin-4-yl)butyl)-3-(pyridin-3-yl)acrylamide</Comment>
    <Attribute Key="NumberOfAnchors" Value="3" />
    <Graphics CenterX="1353.7626527050609" CenterY="228.5165794066312" Width="80.0" Height="20.0" ZOrder="32768" FontSize="10" Valign="Middle" ShapeType="RoundedRectangle" />
    <Xref Database="PubChem" ID="6914657" />
  </DataNode>
  <DataNode TextLabel="PDE4" GraphId="b79f6" Type="SimplePhysicalEntity">
    <Comment>Phosphodiesterase 4 (PDE4)</Comment>
    <Attribute Key="NumberOfAnchors" Value="3" />
    <Graphics CenterX="701.965195557096" CenterY="584.5717207846044" Width="80.0" Height="20.0" ZOrder="32768" FontSize="10" Valign="Middle" ShapeType="RoundedRectangle" />
    <Xref Database="" ID="" />
  </DataNode>
  <DataNode TextLabel="cAMP" GraphId="d2ec5" Type="SimplePhysicalEntity">
    <Comment>cyclic adenosine monophosphate</Comment>
    <Attribute Key="NumberOfAnchors" Value="3" />
    <Graphics CenterX="702.4232807609445" CenterY="610.224492200088" Width="80.0" Height="20.0" ZOrder="32768" FontSize="10" Valign="Middle" ShapeType="RoundedRectangle" />
    <Xref Database="PubChem" ID="6076" />
  </DataNode>
  <DataNode TextLabel="EPAC1" GraphId="f7389" Type="SimplePhysicalEntity">
    <Comment>EPAC1 (also called) Rap guanine nucleotide exchange factor (GEF) 3, RAPGEF3)</Comment>
    <Attribute Key="NumberOfAnchors" Value="3" />
    <Graphics CenterX="702.4232807609442" CenterY="637.2515192271145" Width="80.0" Height="20.0" ZOrder="32768" FontSize="10" Valign="Middle" ShapeType="RoundedRectangle" />
    <Xref Database="HGNC" ID="RAPGEF3" />
  </DataNode>
  <DataNode TextLabel="Ca++" GraphId="fe629" Type="SimplePhysicalEntity">
    <Comment>Calcium</Comment>
    <Attribute Key="NumberOfAnchors" Value="3" />
    <Graphics CenterX="701.9651955570966" CenterY="663.8204610502929" Width="80.0" Height="20.0" ZOrder="32768" FontSize="10" Valign="Middle" ShapeType="RoundedRectangle" />
    <Xref Database="PubChem" ID="5460341" />
  </DataNode>
  <DataNode TextLabel="Reservatrol" GraphId="e6afc" Type="SimplePhysicalEntity">
    <Comment>Reservatrol</Comment>
    <Attribute Key="NumberOfAnchors" Value="3" />
    <Graphics CenterX="1142.9651955570969" CenterY="228.46086416527237" Width="80.0" Height="20.0" ZOrder="32768" FontSize="10" Valign="Middle" ShapeType="RoundedRectangle" />
    <Xref Database="PubChem" ID="445154" />
  </DataNode>
  <DataNode TextLabel="" GraphId="b79b4" Type="SourceSink">
    <Graphics CenterX="615.5692222916123" CenterY="630.3376108886888" Width="15.0" Height="15.0" ZOrder="32768" FontSize="10" Valign="Middle" ShapeType="SourceSink" />
    <Xref Database="" ID="" />
  </DataNode>
  <DataNode TextLabel="ATM" GraphId="a961f" Type="SimplePhysicalEntity">
    <Comment>Ataxia telangiectasia mutated</Comment>
    <Attribute Key="NumberOfAnchors" Value="10" />
    <Graphics CenterX="335.59803188290994" CenterY="473.5424201094048" Width="131.19606376581987" Height="20.0" ZOrder="32768" FontSize="10" Valign="Middle" ShapeType="RoundedRectangle" />
    <Xref Database="HGNC" ID="ATM" />
  </DataNode>
  <DataNode TextLabel="CHK2" GraphId="a4afc" Type="SimplePhysicalEntity">
    <Comment>checkpoint kinase 2</Comment>
    <Attribute Key="NumberOfAnchors" Value="3" />
    <Graphics CenterX="208.3464879599085" CenterY="494.446757740679" Width="80.0" Height="20.0" ZOrder="32768" FontSize="10" Valign="Middle" ShapeType="RoundedRectangle" />
    <Xref Database="HGNC" ID="CHEK2" />
  </DataNode>
  <DataNode TextLabel="RAD50" GraphId="b5edc" Type="SimplePhysicalEntity" GroupRef="be22d">
    <Comment>RAD50 homolog (S. cerevisiae)</Comment>
    <Attribute Key="NumberOfAnchors" Value="3" />
    <Graphics CenterX="479.0204665257654" CenterY="444.40012555387386" Width="80.0" Height="20.0" ZOrder="32768" FontSize="10" Valign="Middle" ShapeType="RoundedRectangle" />
    <Xref Database="HGNC" ID="RAD50" />
  </DataNode>
  <DataNode TextLabel="MRE11" GraphId="e0f85" Type="SimplePhysicalEntity" GroupRef="be22d">
    <Comment>MRE11 meiotic recombination 11 homolog A (S. cerevisiae)</Comment>
    <Attribute Key="NumberOfAnchors" Value="3" />
    <Graphics CenterX="478.56801176215" CenterY="415.0360472518515" Width="80.0" Height="20.0" ZOrder="32768" FontSize="10" Valign="Middle" ShapeType="RoundedRectangle" />
    <Xref Database="HGNC" ID="MRE11A" />
  </DataNode>
  <DataNode TextLabel="NBS1" GraphId="b5685" Type="SimplePhysicalEntity" GroupRef="be22d">
    <Comment>Nijmegen breakage syndrome 1 (nibrin)</Comment>
    <Attribute Key="NumberOfAnchors" Value="3" />
    <Graphics CenterX="479.10528292382975" CenterY="472.7285606674733" Width="80.0" Height="20.0" ZOrder="32768" FontSize="10" Valign="Middle" ShapeType="RoundedRectangle" />
    <Xref Database="HGNC" ID="NBN" />
  </DataNode>
  <DataNode TextLabel="P:T68" GraphId="fcd30" Type="Modifier">
    <Graphics CenterX="208.44303642689616" CenterY="453.84024188259366" Width="31.273996509598632" Height="20.0" ZOrder="32768" FontSize="10" Valign="Middle" ShapeType="None" />
    <Xref Database="" ID="" />
  </DataNode>
  <DataNode TextLabel="P:S1981" GraphId="e23be" Type="Modifier">
    <Graphics CenterX="335.5" CenterY="384.0" Width="51.0" Height="20.0" ZOrder="32768" FontSize="10" Valign="Middle" ShapeType="None" />
    <Xref Database="" ID="" />
  </DataNode>
  <DataNode TextLabel="" GraphId="aabed" Type="RestrictedCopy">
    <Comment>Ataxia telangiectasia mutated</Comment>
    <Graphics CenterX="302.7836990595611" CenterY="406.0" Width="10.0" Height="10.0" ZOrder="32768" FillColor="000000" FontSize="10" Valign="Middle" ShapeType="RestrictedCopy" />
    <Xref Database="HGNC" ID="ATM" />
  </DataNode>
  <DataNode TextLabel="DNA Repair" GraphId="c878d" Type="ConceptualEntity">
    <Attribute Key="NumberOfAnchors" Value="3" />
    <Graphics CenterX="69.2304522665066" CenterY="1201.0039401219967" Width="80.0" Height="21.157331487052023" ZOrder="32768" FontSize="10" Valign="Middle" ShapeType="ConceptualEntity" />
    <Xref Database="" ID="" />
  </DataNode>
  <DataNode TextLabel="XRCC1" GraphId="d45c2" Type="SimplePhysicalEntity">
    <Comment>X-ray repair complementing defective repair in Chinese hamster cells 1</Comment>
    <Attribute Key="NumberOfAnchors" Value="3" />
    <Graphics CenterX="586.0646982375875" CenterY="414.8968485924811" Width="80.0" Height="20.0" ZOrder="32768" FontSize="10" Valign="Middle" ShapeType="RoundedRectangle" />
    <Xref Database="HGNC" ID="XRCC1" />
  </DataNode>
  <DataNode TextLabel="DNA Ligase III" GraphId="fcadf" Type="SimplePhysicalEntity">
    <Comment>DNA Ligase III</Comment>
    <Attribute Key="NumberOfAnchors" Value="3" />
    <Graphics CenterX="584.4923979671331" CenterY="388.3299486138165" Width="80.0" Height="20.0" ZOrder="32768" FontSize="10" Valign="Middle" ShapeType="RoundedRectangle" />
    <Xref Database="HGNC" ID="LIG3" />
  </DataNode>
  <DataNode TextLabel="Necrosis" GraphId="a4eb7" Type="ConceptualEntity">
    <Attribute Key="NumberOfAnchors" Value="3" />
    <Graphics CenterX="572.9751787086418" CenterY="1165.2532035609788" Width="80.0" Height="20.0" ZOrder="32768" FontSize="10" Valign="Middle" ShapeType="ConceptualEntity" />
    <Xref Database="" ID="" />
  </DataNode>
  <DataNode TextLabel="AD" GraphId="fd28a" Type="SimplePhysicalEntity">
    <Comment>Auto-modification Domain</Comment>
    <Attribute Key="NumberOfAnchors" Value="3" />
    <Graphics CenterX="1179.2105950191365" CenterY="528.166240088584" Width="80.0" Height="20.0" ZOrder="32768" FontSize="10" Valign="Middle" ShapeType="RoundedRectangle" />
    <Xref Database="" ID="" />
  </DataNode>
  <DataNode TextLabel="DBD" GraphId="ef5f1" Type="SimplePhysicalEntity">
    <Comment>DNA Binding Domain</Comment>
    <Attribute Key="NumberOfAnchors" Value="3" />
    <Graphics CenterX="1078.2320845072563" CenterY="528.0980716687016" Width="80.0" Height="20.0" ZOrder="32768" FontSize="10" Valign="Middle" ShapeType="RoundedRectangle" />
    <Xref Database="" ID="" />
  </DataNode>
  <DataNode TextLabel="SSB" GraphId="d52f2" Type="SimplePhysicalEntity">
    <Comment>Single Strand Break (SSB)</Comment>
    <Attribute Key="NumberOfAnchors" Value="3" />
    <Graphics CenterX="388.0858967867682" CenterY="285.69989810992314" Width="80.0" Height="20.0" ZOrder="32768" FontSize="10" Valign="Middle" ShapeType="RoundedRectangle" />
    <Xref Database="PubChem" ID=" 44135672" />
  </DataNode>
  <DataNode TextLabel="Caspases" GraphId="c23fe" Type="SimplePhysicalEntity">
    <Comment>Caspases</Comment>
    <Attribute Key="NumberOfAnchors" Value="3" />
    <Graphics CenterX="1127.9251170046823" CenterY="568.6427457098291" Width="80.0" Height="20.0" ZOrder="32768" FontSize="10" Valign="Middle" ShapeType="RoundedRectangle" />
    <Xref Database="" ID="" />
  </DataNode>
  <DataNode TextLabel="ATP" GraphId="f98dc" Type="SimplePhysicalEntity">
    <Comment>adenosine triphosphate</Comment>
    <Attribute Key="NumberOfAnchors" Value="3" />
    <Graphics CenterX="805.6647602832426" CenterY="703.8624758354574" Width="80.0" Height="20.0" ZOrder="32768" FontSize="10" Valign="Middle" ShapeType="RoundedRectangle" />
    <Xref Database="PubChem" ID="5957" />
  </DataNode>
  <DataNode TextLabel="Chromatin Fragmentation" GraphId="b91b1" Type="ConceptualEntity">
    <Attribute Key="NumberOfAnchors" Value="3" />
    <Graphics CenterX="286.0244586129729" CenterY="1163.7227488151657" Width="133.8388625592418" Height="20.0" ZOrder="32768" FontSize="10" Valign="Middle" ShapeType="ConceptualEntity" />
    <Xref Database="" ID="" />
  </DataNode>
  <DataNode TextLabel="AIF" GraphId="ab257" Type="SimplePhysicalEntity">
    <Comment>apoptosis-inducing factor, mitochondrion-associated, 1</Comment>
    <Attribute Key="NumberOfAnchors" Value="3" />
    <Graphics CenterX="461.26656468130614" CenterY="1163.9943537534377" Width="80.0" Height="20.0" ZOrder="32768" FontSize="10" Valign="Middle" ShapeType="RoundedRectangle" />
    <Xref Database="HGNC" ID="AIFM1" />
  </DataNode>
  <DataNode TextLabel="Apoptosis" GraphId="e8f90" Type="ConceptualEntity">
    <Attribute Key="NumberOfAnchors" Value="10" />
    <Graphics CenterX="108.10219565339688" CenterY="1163.629960040889" Width="89.24205378973105" Height="20.0" ZOrder="32768" FontSize="10" Valign="Middle" ShapeType="ConceptualEntity" />
    <Xref Database="" ID="" />
  </DataNode>
  <DataNode TextLabel="p53" GraphId="a0b37" Type="SimplePhysicalEntity">
    <Comment>tumor protein p53</Comment>
    <Attribute Key="NumberOfAnchors" Value="10" />
    <Graphics CenterX="324.1628887221807" CenterY="802.9857405342078" Width="138.70118066343156" Height="20.0" ZOrder="32768" FontSize="10" Valign="Middle" ShapeType="RoundedRectangle" />
    <Xref Database="HGNC" ID="TP53" />
  </DataNode>
  <DataNode TextLabel="Ac" GraphId="cfb5d" Type="Modifier">
    <Graphics CenterX="380.760294672744" CenterY="719.1528902424664" Width="18.93569844789352" Height="20.0" ZOrder="32768" FontSize="10" Valign="Middle" ShapeType="None" />
    <Xref Database="" ID="" />
  </DataNode>
  <DataNode TextLabel="SIRT1 mRNA" GraphId="be67a" Type="SimplePhysicalEntity">
    <Comment>Sirtuin 1 mRNA</Comment>
    <Attribute Key="NumberOfAnchors" Value="5" />
    <Graphics CenterX="607.5" CenterY="879.3508475457926" Width="116.66666666666674" Height="20.0" ZOrder="32768" FontSize="10" Valign="Middle" ShapeType="RoundedRectangle" />
    <Xref Database="" ID="" />
  </DataNode>
  <DataNode TextLabel="DBC1" GraphId="c32c5" Type="SimplePhysicalEntity">
    <Comment>deleted in breast cancer 1</Comment>
    <Attribute Key="NumberOfAnchors" Value="3" />
    <Graphics CenterX="635.7487710017316" CenterY="789.4176536192995" Width="80.0" Height="20.0" ZOrder="32768" FontSize="10" Valign="Middle" ShapeType="RoundedRectangle" />
    <Xref Database="HGNC" ID="KIAA1967" />
  </DataNode>
  <DataNode TextLabel="Nutrient Deprivation" GraphId="e554f" Type="ConceptualEntity">
    <Attribute Key="NumberOfAnchors" Value="3" />
    <Graphics CenterX="87.83893463138466" CenterY="234.82944729093856" Width="95.67786926276932" Height="20.0" ZOrder="32768" FontSize="10" Valign="Middle" ShapeType="ConceptualEntity" />
    <Xref Database="" ID="" />
  </DataNode>
  <DataNode TextLabel="FOXO3A" GraphId="a82a0" Type="SimplePhysicalEntity">
    <Comment>forkhead box O3</Comment>
    <Attribute Key="NumberOfAnchors" Value="3" />
    <Graphics CenterX="168.88132963791045" CenterY="802.8839287990128" Width="80.0" Height="20.0" ZOrder="32768" FontSize="10" Valign="Middle" ShapeType="RoundedRectangle" />
    <Xref Database="HGNC" ID="FOXO3" />
  </DataNode>
  <DataNode TextLabel="SIRT1 Promoter" GraphId="ebe91" Type="SimplePhysicalEntity">
    <Comment>Sirtuin 1 Promoter</Comment>
    <Attribute Key="NumberOfAnchors" Value="10" />
    <Graphics CenterX="321.4358761164261" CenterY="879.3185448009764" Width="75.72321968369678" Height="20.0" ZOrder="32768" FontSize="10" Valign="Middle" ShapeType="RoundedRectangle" />
    <Xref Database="PubChem" ID="44135672" />
  </DataNode>
  <DataNode TextLabel="AROS" GraphId="c63e8" Type="SimplePhysicalEntity">
    <Comment>Active regulator of SIRT1</Comment>
    <Attribute Key="NumberOfAnchors" Value="3" />
    <Graphics CenterX="610.6464912075896" CenterY="814.4005574414524" Width="80.0" Height="20.0" ZOrder="32768" FontSize="10" Valign="Middle" ShapeType="RoundedRectangle" />
    <Xref Database="HGNC" ID="RPS19BP1" />
  </DataNode>
  <DataNode TextLabel="HIC1" GraphId="c8b5d" Type="SimplePhysicalEntity">
    <Comment>Hypermethylated in cancer 1</Comment>
    <Attribute Key="NumberOfAnchors" Value="3" />
    <Graphics CenterX="176.30699685982128" CenterY="833.8671106939818" Width="80.0" Height="20.0" ZOrder="32768" FontSize="10" Valign="Middle" ShapeType="RoundedRectangle" />
    <Xref Database="HGNC" ID="HIC1" />
  </DataNode>
  <DataNode TextLabel="P:T454" GraphId="d1695" Type="Modifier">
    <Graphics CenterX="615.973211527845" CenterY="718.5181286767337" Width="45.5" Height="20.0" ZOrder="32768" FontSize="10" Valign="Middle" ShapeType="None" />
    <Xref Database="" ID="" />
  </DataNode>
  <DataNode TextLabel="NF-kB" GraphId="e63d1" Type="SimplePhysicalEntity">
    <Comment>NF-kappaB</Comment>
    <Attribute Key="NumberOfAnchors" Value="3" />
    <Graphics CenterX="388.4459518399688" CenterY="696.0887548940133" Width="80.0" Height="20.0" ZOrder="32768" FontSize="10" Valign="Middle" ShapeType="RoundedRectangle" />
    <Xref Database="HGNC" ID="NFKB1" />
  </DataNode>
  <DataNode TextLabel="RelA/p65" GraphId="f3392" Type="SimplePhysicalEntity">
    <Comment>RelA/p65 subunit of NF-kB</Comment>
    <Attribute Key="NumberOfAnchors" Value="3" />
    <Graphics CenterX="492.9273149138532" CenterY="695.7173888002103" Width="80.0" Height="20.0" ZOrder="32768" FontSize="10" Valign="Middle" ShapeType="RoundedRectangle" />
    <Xref Database="HGNC" ID="RELA" />
  </DataNode>
  <DataNode TextLabel="Ac:K310" GraphId="f2775" Type="Modifier">
    <Graphics CenterX="601.9064305263648" CenterY="695.601990049751" Width="39.05662900777175" Height="20.0" ZOrder="32768" FontSize="10" Valign="Middle" ShapeType="None" />
    <Xref Database="" ID="" />
  </DataNode>
  <DataNode TextLabel="H4" GraphId="f31d6" Type="SimplePhysicalEntity">
    <Comment>histone H4</Comment>
    <Attribute Key="NumberOfAnchors" Value="10" />
    <Graphics CenterX="436.8856876683205" CenterY="1047.2320126958823" Width="80.0" Height="20.0" ZOrder="32768" FontSize="10" Valign="Middle" ShapeType="RoundedRectangle" />
    <Xref Database="" ID="" />
  </DataNode>
  <DataNode TextLabel="Ac:K16" GraphId="d08ec" Type="Modifier">
    <Graphics CenterX="597.9392069402094" CenterY="1047.2125524332819" Width="39.70670553777821" Height="20.0" ZOrder="32768" FontSize="10" Valign="Middle" ShapeType="None" />
    <Xref Database="" ID="" />
  </DataNode>
  <DataNode TextLabel="Ac:K26" GraphId="c0ad2" Type="Modifier">
    <Graphics CenterX="178.31140087596435" CenterY="952.4106583072103" Width="39.377198248071295" Height="20.0" ZOrder="32768" FontSize="10" Valign="Middle" ShapeType="None" />
    <Xref Database="" ID="" />
  </DataNode>
  <DataNode TextLabel="Ac:K9" GraphId="af7a3" Type="Modifier">
    <Graphics CenterX="351.8389499261518" CenterY="952.9945609227861" Width="30.595611285266443" Height="20.0" ZOrder="32768" FontSize="10" Valign="Middle" ShapeType="None" />
    <Xref Database="" ID="" />
  </DataNode>
  <DataNode TextLabel="Ac:K14" GraphId="be31b" Type="Modifier">
    <Graphics CenterX="317.90424469717175" CenterY="953.1867916162462" Width="39.2163009404388" Height="20.0" ZOrder="32768" FontSize="10" Valign="Middle" ShapeType="None" />
    <Xref Database="" ID="" />
  </DataNode>
  <DataNode TextLabel="P:S136" GraphId="af731" Type="Modifier">
    <Graphics CenterX="816.2821832083021" CenterY="621.4320987654327" Width="44.11522633744869" Height="20.0" ZOrder="32768" FontSize="10" Valign="Middle" ShapeType="None" />
    <Xref Database="" ID="" />
  </DataNode>
  <DataNode TextLabel="CK2" GraphId="a1d75" Type="SimplePhysicalEntity">
    <Comment>Casein kinase 2, alpha prime polypeptide</Comment>
    <Attribute Key="NumberOfAnchors" Value="3" />
    <Graphics CenterX="932.070931458311" CenterY="1065.5061841502516" Width="80.0" Height="20.0" ZOrder="32768" FontSize="10" Valign="Middle" ShapeType="RoundedRectangle" />
    <Xref Database="MGI" ID="Csnk2a2" />
  </DataNode>
  <DataNode TextLabel="HuR" GraphId="efabc" Type="SimplePhysicalEntity">
    <Comment>RNA binding protein HuR</Comment>
    <Attribute Key="NumberOfAnchors" Value="3" />
    <Graphics CenterX="176.6602192134107" CenterY="859.1955190199868" Width="80.0" Height="20.0" ZOrder="32768" FontSize="10" Valign="Middle" ShapeType="RoundedRectangle" />
    <Xref Database="HGNC" ID="ELAVL1" />
  </DataNode>
  <DataNode TextLabel="" GraphId="c517d" Type="SourceSink">
    <Graphics CenterX="569.1960671303849" CenterY="831.5502901353965" Width="15.0" Height="15.0" ZOrder="32768" FontSize="10" Valign="Middle" ShapeType="SourceSink" />
    <Xref Database="" ID="" />
  </DataNode>
  <DataNode TextLabel="miRNA-34" GraphId="df172" Type="SimplePhysicalEntity">
    <Comment>MicroRNA 34</Comment>
    <Attribute Key="NumberOfAnchors" Value="3" />
    <Graphics CenterX="177.81001504405756" CenterY="898.0227810015036" Width="80.0" Height="20.0" ZOrder="32768" FontSize="10" Valign="Middle" ShapeType="RoundedRectangle" />
    <Xref Database="" ID="" />
  </DataNode>
  <DataNode TextLabel="P:S343" GraphId="e8c85" Type="Modifier">
    <Graphics CenterX="595.7759810895252" CenterY="472.5769418455402" Width="35.95959595959589" Height="20.0" ZOrder="32768" FontSize="10" Valign="Middle" ShapeType="None" />
    <Xref Database="" ID="" />
  </DataNode>
  <DataNode TextLabel="Ac" GraphId="b91c8" Type="Modifier">
    <Graphics CenterX="499.06976744186056" CenterY="533.9179755671898" Width="16.434108527131798" Height="10.000000000000325" ZOrder="32768" FontSize="10" Valign="Middle" ShapeType="None" />
    <Xref Database="" ID="" />
  </DataNode>
  <DataNode TextLabel="Ku70" GraphId="fc896" Type="SimplePhysicalEntity">
    <Comment>X-ray repair complementing defective repair in Chinese hamster cells 6</Comment>
    <Attribute Key="NumberOfAnchors" Value="3" />
    <Graphics CenterX="154.3101929046863" CenterY="661.049590755898" Width="80.0" Height="20.0" ZOrder="32768" FontSize="10" Valign="Middle" ShapeType="RoundedRectangle" />
    <Xref Database="HGNC" ID="XRCC6" />
  </DataNode>
  <DataNode TextLabel="BAX" GraphId="c0398" Type="SimplePhysicalEntity">
    <Comment>BCL2-associated X protein</Comment>
    <Attribute Key="NumberOfAnchors" Value="3" />
    <Graphics CenterX="276.8243960823462" CenterY="661.0681271064036" Width="80.0" Height="20.0" ZOrder="32768" FontSize="10" Valign="Middle" ShapeType="RoundedRectangle" />
    <Xref Database="HGNC" ID="BAX" />
  </DataNode>
  <DataNode TextLabel="Ac:K539" GraphId="c00f1" Type="Modifier">
    <Graphics CenterX="134.17354769614604" CenterY="595.4205697203612" Width="37.65290460770791" Height="14.333172845450312" ZOrder="32768" FontSize="10" Valign="Middle" ShapeType="None" />
    <Xref Database="" ID="" />
  </DataNode>
  <DataNode TextLabel="P" GraphId="f89f8" Type="Modifier">
    <Graphics CenterX="78.82352941176464" CenterY="859.2317946252065" Width="16.470588235294287" Height="20.0" ZOrder="32768" FontSize="10" Valign="Middle" ShapeType="None" />
    <Xref Database="" ID="" />
  </DataNode>
  <DataNode TextLabel="E2F1" GraphId="a76f4" Type="SimplePhysicalEntity">
    <Comment>E2F transcription factor 1</Comment>
    <Attribute Key="NumberOfAnchors" Value="3" />
    <Graphics CenterX="178.0199818346956" CenterY="923.7057220708452" Width="80.0" Height="20.0" ZOrder="32768" FontSize="10" Valign="Middle" ShapeType="RoundedRectangle" />
    <Xref Database="HGNC" ID="E2F1" />
  </DataNode>
  <DataNode TextLabel="Ac" GraphId="c0062" Type="Modifier">
    <Graphics CenterX="79.39694786917387" CenterY="923.7683563996729" Width="21.834695731153488" Height="15.449591280653951" ZOrder="32768" FontSize="10" Valign="Middle" ShapeType="None" />
    <Xref Database="" ID="" />
  </DataNode>
  <DataNode TextLabel="PCAF" GraphId="fed8c" Type="SimplePhysicalEntity">
    <Comment>K(lysine) acetyltransferase 2B</Comment>
    <Attribute Key="NumberOfAnchors" Value="10" />
    <Graphics CenterX="208.59872611464974" CenterY="516.0774946921451" Width="80.0" Height="20.0" ZOrder="32768" FontSize="10" Valign="Middle" ShapeType="RoundedRectangle" />
    <Xref Database="HGNC" ID="KAT2B" />
  </DataNode>
  <DataNode TextLabel="c-Myc" GraphId="b8b7a" Type="SimplePhysicalEntity">
    <Comment></Comment>
    <Attribute Key="NumberOfAnchors" Value="10" />
    <Graphics CenterX="270.7867102771553" CenterY="771.4604207932836" Width="80.0" Height="20.0" ZOrder="32768" FontSize="10" Valign="Middle" ShapeType="RoundedRectangle" />
    <Xref Database="HGNC" ID="MYC" />
  </DataNode>
  <DataNode TextLabel="Ac" GraphId="ec485" Type="Modifier">
    <Graphics CenterX="289.0267866027763" CenterY="708.194961550277" Width="25.668789808917218" Height="20.0" ZOrder="32768" FontSize="10" Valign="Middle" ShapeType="None" />
    <Xref Database="" ID="" />
  </DataNode>
  <DataNode TextLabel="" GraphId="b204c" Type="SourceSink">
    <Graphics CenterX="252.7736146487769" CenterY="715.4139582620602" Width="15.0" Height="15.0" ZOrder="32768" FontSize="10" Valign="Middle" ShapeType="SourceSink" />
    <Xref Database="" ID="" />
  </DataNode>
  <DataNode TextLabel="BMAL1" GraphId="ab84f" Type="SimplePhysicalEntity">
    <Comment>Aryl hydrocarbon receptor nuclear translocator-like</Comment>
    <Attribute Key="NumberOfAnchors" Value="3" />
    <Graphics CenterX="1573.44840893171" CenterY="730.3389609178246" Width="80.0" Height="20.0" ZOrder="32768" FontSize="10" Valign="Middle" ShapeType="RoundedRectangle" />
    <Xref Database="HGNC" ID="ARNTL" />
  </DataNode>
  <DataNode TextLabel="CLOCK" GraphId="e1cda" Type="SimplePhysicalEntity">
    <Comment>clock homolog (mouse)</Comment>
    <Attribute Key="NumberOfAnchors" Value="3" />
    <Graphics CenterX="1425.0215577631495" CenterY="730.237138589398" Width="80.0" Height="20.0" ZOrder="32768" FontSize="10" Valign="Middle" ShapeType="RoundedRectangle" />
    <Xref Database="HGNC" ID="CLOCK" />
  </DataNode>
  <DataNode TextLabel="PER (PER 1-3)" GraphId="bfccc" Type="SimplePhysicalEntity">
    <Comment>PER (PER 1-3)</Comment>
    <Attribute Key="NumberOfAnchors" Value="3" />
    <Graphics CenterX="1742.0582310635211" CenterY="725.6346436679721" Width="80.0" Height="20.0" ZOrder="32768" FontSize="10" Valign="Middle" ShapeType="RoundedRectangle" />
    <Xref Database="" ID="" />
  </DataNode>
  <DataNode TextLabel="CRY (CRY 1-2)" GraphId="a5ab2" Type="SimplePhysicalEntity">
    <Comment>CRY (CRY 1-2)</Comment>
    <Attribute Key="NumberOfAnchors" Value="3" />
    <Graphics CenterX="1877.3422363104012" CenterY="725.5149295202386" Width="80.0" Height="20.0" ZOrder="32768" FontSize="10" Valign="Middle" ShapeType="RoundedRectangle" />
    <Xref Database="" ID="" />
  </DataNode>
  <DataNode TextLabel="DNA" GraphId="e6b6a" Type="SimplePhysicalEntity">
    <Comment>DNA</Comment>
    <Attribute Key="NumberOfAnchors" Value="3" />
    <Graphics CenterX="1390.294493538094" CenterY="656.3853737168895" Width="80.0" Height="20.0" ZOrder="32768" FontSize="10" Valign="Middle" ShapeType="RoundedRectangle" />
    <Xref Database="PubChem" ID="44135672" />
  </DataNode>
  <DataNode TextLabel="E-Box Promoter" GraphId="af936" Type="SimplePhysicalEntity">
    <Comment>E-Box Promoter</Comment>
    <Attribute Key="NumberOfAnchors" Value="3" />
    <Graphics CenterX="1496.6886333589675" CenterY="656.5008287360168" Width="87.46136865342183" Height="20.0" ZOrder="32768" FontSize="10" Valign="Middle" ShapeType="RoundedRectangle" />
    <Xref Database="PubChem" ID="44135672" />
  </DataNode>
  <DataNode TextLabel="Circadian Controlled Genes" GraphId="c9d36" Type="SimplePhysicalEntity">
    <Comment>Circadian Controlled Genes</Comment>
    <Attribute Key="NumberOfAnchors" Value="3" />
    <Graphics CenterX="1647.653109268083" CenterY="656.5008287360164" Width="150.37527593819019" Height="20.0" ZOrder="32768" FontSize="10" Valign="Middle" ShapeType="RoundedRectangle" />
    <Xref Database="PubChem" ID="44135672" />
  </DataNode>
  <DataNode TextLabel="pADPR" GraphId="ec603" Type="Modifier">
    <Graphics CenterX="1314.0799905096005" CenterY="730.0686274509803" Width="46.274509803921475" Height="15.490196078431355" ZOrder="32768" FontSize="10" Valign="Middle" ShapeType="None" />
    <Xref Database="" ID="" />
  </DataNode>
  <DataNode TextLabel="Ac:K537" GraphId="b63e7" Type="Modifier">
    <Graphics CenterX="1573.5270399976275" CenterY="800.1453263217966" Width="39.9999999999988" Height="16.274509803921436" ZOrder="32768" FontSize="10" Valign="Middle" ShapeType="None" />
    <Xref Database="" ID="" />
  </DataNode>
  <DataNode TextLabel="Ac" GraphId="a5092" Type="Modifier">
    <Graphics CenterX="1722.205137946799" CenterY="801.8767065742492" Width="21.17647058823521" Height="16.274509803921518" ZOrder="32768" FontSize="10" Valign="Middle" ShapeType="None" />
    <Xref Database="" ID="" />
  </DataNode>
  <DataNode TextLabel="" GraphId="b5720" Type="SourceSink">
    <Graphics CenterX="1762.171244549142" CenterY="806.2442317883498" Width="15.0" Height="15.0" ZOrder="32768" FontSize="10" Valign="Middle" ShapeType="SourceSink" />
    <Xref Database="" ID="" />
  </DataNode>
  <DataNode TextLabel="Sirtinol" GraphId="fc614" Type="SimplePhysicalEntity">
    <Comment>Sirtinol</Comment>
    <Attribute Key="NumberOfAnchors" Value="3" />
    <Graphics CenterX="1201.3693028925752" CenterY="254.9458333944429" Width="80.0" Height="20.0" ZOrder="32768" FontSize="10" Valign="Middle" ShapeType="RoundedRectangle" />
    <Xref Database="PubChem" ID="5717148" />
  </DataNode>
  <DataNode TextLabel="Thymidine" GraphId="de222" Type="SimplePhysicalEntity">
    <Comment>thymidine</Comment>
    <Attribute Key="NumberOfAnchors" Value="3" />
    <Graphics CenterX="1246.731236784465" CenterY="227.6162737007243" Width="80.0" Height="20.0" ZOrder="32768" FontSize="10" Valign="Middle" ShapeType="RoundedRectangle" />
    <Xref Database="PubChem" ID="1134" />
  </DataNode>
  <DataNode TextLabel="SIRT6" GraphId="e1e0e" Type="SimplePhysicalEntity">
    <Comment>sirtuin 6</Comment>
    <Attribute Key="NumberOfAnchors" Value="3" />
    <Graphics CenterX="1441.1936805149214" CenterY="424.80983031012363" Width="80.0" Height="20.0" ZOrder="32768" FontSize="10" Valign="Middle" ShapeType="RoundedRectangle" />
    <Xref Database="HGNC" ID="SIRT6" />
  </DataNode>
  <DataNode TextLabel="pADPR" GraphId="b4c5e" Type="Modifier">
    <Graphics CenterX="158.26262626262627" CenterY="980.0101010101009" Width="41.141414141414344" Height="20.0" ZOrder="32768" FontSize="10" Valign="Middle" ShapeType="None" />
    <Xref Database="" ID="" />
  </DataNode>
  <DataNode TextLabel="pADPR:K27" GraphId="dd02b" Type="Modifier">
    <Graphics CenterX="250.0" CenterY="977.0" Width="60.0" Height="20.0" ZOrder="32768" FontSize="10" Valign="Middle" ShapeType="None" />
    <Xref Database="" ID="" />
  </DataNode>
  <DataNode TextLabel="pADPR" GraphId="f6836" Type="Modifier">
    <Graphics CenterX="433.75" CenterY="1015.0" Width="43.5" Height="12.0" ZOrder="32768" FontSize="10" Valign="Middle" ShapeType="None" />
    <Xref Database="" ID="" />
  </DataNode>
  <DataNode TextLabel="pADPR" GraphId="b1809" Type="Modifier">
    <Graphics CenterX="355.5036194514591" CenterY="717.7788438411899" Width="46.5" Height="20.0" ZOrder="32768" FontSize="10" Valign="Middle" ShapeType="None" />
    <Xref Database="" ID="" />
  </DataNode>
  <DataNode TextLabel="NF-kB Transcriptional Activity" GraphId="af3c4" Type="ConceptualEntity">
    <Attribute Key="NumberOfAnchors" Value="3" />
    <Graphics CenterX="464.7556818181818" CenterY="644.3638720829732" Width="134.48863636363637" Height="20.0" ZOrder="32768" FontSize="10" Valign="Middle" ShapeType="ConceptualEntity" />
    <Xref Database="" ID="" />
  </DataNode>
  <DataNode TextLabel="PPi" GraphId="e6b4f" Type="SimplePhysicalEntity">
    <Comment>Pyrophosphate</Comment>
    <Attribute Key="NumberOfAnchors" Value="3" />
    <Graphics CenterX="915.033509700176" CenterY="682.4926273796907" Width="37.14285714285711" Height="20.0" ZOrder="32768" FontSize="10" Valign="Middle" ShapeType="RoundedRectangle" />
    <Xref Database="PubChem" ID="644102" />
  </DataNode>
  <DataNode TextLabel="Light" GraphId="deb5e" Type="ConceptualEntity">
    <Attribute Key="NumberOfAnchors" Value="3" />
    <Graphics CenterX="1782.407407407408" CenterY="222.22222222222226" Width="80.0" Height="20.0" ZOrder="32768" FontSize="10" Valign="Middle" ShapeType="ConceptualEntity" />
    <Xref Database="" ID="" />
  </DataNode>
  <DataNode TextLabel="DYRK1A" GraphId="e36ad" Type="SimplePhysicalEntity">
    <Comment>Dual-specificity tyrosine-(Y)-phosphorylation regulated kinase 1A</Comment>
    <Attribute Key="NumberOfAnchors" Value="3" />
    <Graphics CenterX="1388.1960784313724" CenterY="1039.717750826902" Width="80.0" Height="20.0" ZOrder="32768" FontSize="10" Valign="Middle" ShapeType="RoundedRectangle" />
    <Xref Database="HGNC" ID="DYRK1A" />
  </DataNode>
  <DataNode TextLabel="DYRK3" GraphId="ad42d" Type="SimplePhysicalEntity">
    <Comment>Dual-specificity tyrosine-(Y)-phosphorylation regulated kinase 3</Comment>
    <Attribute Key="NumberOfAnchors" Value="3" />
    <Graphics CenterX="1431.2397907343754" CenterY="1064.6217383314959" Width="80.0" Height="20.0" ZOrder="32768" FontSize="10" Valign="Middle" ShapeType="RoundedRectangle" />
    <Xref Database="HGNC" ID="DYRK3" />
  </DataNode>
  <DataNode TextLabel="P:T522" GraphId="bcaa0" Type="Modifier">
    <Graphics CenterX="1127.3307086614172" CenterY="935.5419947506562" Width="40.33858267716528" Height="19.91601049868764" ZOrder="32768" FontSize="10" Valign="Middle" ShapeType="None" />
    <Xref Database="" ID="" />
  </DataNode>
  <DataNode TextLabel="Mechanical Stress" GraphId="f75ca" Type="ConceptualEntity">
    <Attribute Key="NumberOfAnchors" Value="3" />
    <Graphics CenterX="1084.0000000000016" CenterY="256.0000000000002" Width="100.0" Height="20.0" ZOrder="32768" FontSize="10" Valign="Middle" ShapeType="ConceptualEntity" />
    <Xref Database="" ID="" />
  </DataNode>
  <DataNode TextLabel="PKC" GraphId="afc3a" Type="SimplePhysicalEntity">
    <Comment>Protein kinase C</Comment>
    <Attribute Key="NumberOfAnchors" Value="3" />
    <Graphics CenterX="803.3333333333331" CenterY="603.3333333333335" Width="80.0" Height="20.0" ZOrder="32768" FontSize="10" Valign="Middle" ShapeType="RoundedRectangle" />
    <Xref Database="" ID="" />
  </DataNode>
  <DataNode TextLabel="pADPR:K13" GraphId="c3c37" Type="Modifier">
    <Graphics CenterX="158.0" CenterY="1068.3924665856623" Width="80.0" Height="20.0" ZOrder="32768" FontSize="10" Valign="Middle" ShapeType="None" />
    <Xref Database="" ID="" />
  </DataNode>
  <DataNode TextLabel="pADPR:K37" GraphId="a2e43" Type="Modifier">
    <Graphics CenterX="284.0" CenterY="987.5" Width="80.0" Height="20.0" ZOrder="32768" FontSize="10" Valign="Middle" ShapeType="None" />
    <Xref Database="" ID="" />
  </DataNode>
  <DataNode TextLabel="P:T344" GraphId="b1dcc" Type="Modifier">
    <Graphics CenterX="746.4206805501194" CenterY="980.8694126339121" Width="41.0" Height="20.0" ZOrder="32768" FontSize="10" Valign="Middle" ShapeType="None" />
    <Xref Database="" ID="" />
  </DataNode>
  <DataNode TextLabel="TIP60" GraphId="f0405" Type="SimplePhysicalEntity">
    <Attribute Key="NumberOfAnchors" Value="3" />
    <Graphics CenterX="584.5220166210174" CenterY="1006.623665304435" Width="80.0" Height="20.0" ZOrder="32768" FontSize="10" Valign="Middle" ShapeType="RoundedRectangle" />
    <Xref Database="HGNC" ID="KAT5" />
  </DataNode>
  <DataNode TextLabel="Me2:K20" GraphId="c7b51" Type="Modifier">
    <Graphics CenterX="455.4933639720881" CenterY="1095.3693777217873" Width="53.18051575931234" Height="20.0" ZOrder="32768" FontSize="10" Valign="Middle" ShapeType="None" />
    <Xref Database="" ID="" />
  </DataNode>
  <DataNode TextLabel="Ac" GraphId="fa9dd" Type="Modifier">
    <Graphics CenterX="672.9573112486288" CenterY="1007.614213381507" Width="15.898301593228103" Height="20.0" ZOrder="32768" FontSize="10" Valign="Middle" ShapeType="None" />
    <Xref Database="" ID="" />
  </DataNode>
  <DataNode TextLabel="Rb" GraphId="f9e95" Type="SimplePhysicalEntity">
    <Attribute Key="NumberOfAnchors" Value="3" />
    <Graphics CenterX="167.48908296943205" CenterY="719.362445414848" Width="80.0" Height="20.0" ZOrder="32768" FontSize="10" Valign="Middle" ShapeType="RoundedRectangle" />
    <Xref Database="HGNC" ID="RB1" />
  </DataNode>
  <DataNode TextLabel="Ac" GraphId="fdcd9" Type="Modifier">
    <Graphics CenterX="81.33333333333333" CenterY="719.4761904761907" Width="25.0" Height="20.0" ZOrder="32768" FontSize="10" Valign="Middle" ShapeType="None" />
    <Xref Database="" ID="" />
  </DataNode>
  <DataNode TextLabel="PARP2" GraphId="b4a1e" Type="SimplePhysicalEntity">
    <Attribute Key="NumberOfAnchors" Value="3" />
    <Graphics CenterX="609.953703703703" CenterY="907.9861111111101" Width="80.0" Height="20.0" ZOrder="32768" FontSize="10" Valign="Middle" ShapeType="RoundedRectangle" />
    <Xref Database="HGNC" ID="PARP2" />
  </DataNode>
  <DataNode TextLabel="NAM" GraphId="d4e68" Type="SimplePhysicalEntity">
    <Comment>nicotinamide</Comment>
    <Attribute Key="NumberOfAnchors" Value="3" />
    <Graphics CenterX="1046.0" CenterY="718.0" Width="80.0" Height="20.0" ZOrder="32769" FontSize="10" Valign="Middle" ShapeType="RoundedRectangle" />
    <Xref Database="HGNC" ID="936" />
  </DataNode>
  <DataNode TextLabel="CAMKKB" GraphId="a0a30" Type="SimplePhysicalEntity">
    <Comment>Calcium/calmodulin-dependent kinase kinase beta</Comment>
    <Attribute Key="NumberOfAnchors" Value="3" />
    <Graphics CenterX="676.9757548415788" CenterY="691.1345736563077" Width="80.0" Height="20.0" ZOrder="32770" FontSize="10" Valign="Middle" ShapeType="RoundedRectangle" />
    <Xref Database="HGNC" ID="CAMKK2" />
  </DataNode>
  <DataNode TextLabel="Ac:K542" GraphId="b8fab" Type="Modifier">
    <Graphics CenterX="174.17354769614604" CenterY="583.9205697203612" Width="37.65290460770791" Height="14.333172845450312" ZOrder="32828" FontSize="10" Valign="Middle" ShapeType="None" />
    <Xref Database="" ID="" />
  </DataNode>
  <DataNode TextLabel="Genotoxic Stressor" GraphId="f11c7" Type="SimplePhysicalEntity">
    <Attribute Key="NumberOfAnchors" Value="3" />
    <Graphics CenterX="388.03501306275734" CenterY="234.04259921837618" Width="95.67786926276932" Height="20.0" ZOrder="32842" FontSize="10" Valign="Middle" ShapeType="RoundedRectangle" />
    <Xref Database="" ID="" />
  </DataNode>
  <DataNode TextLabel="ERK2" GraphId="b3d1d" Type="SimplePhysicalEntity">
    <Comment>ERK2</Comment>
    <Attribute Key="NumberOfAnchors" Value="3" />
    <Graphics CenterX="923.368309875026" CenterY="362.639359676477" Width="80.0" Height="20.0" ZOrder="32843" FontSize="10" Valign="Middle" ShapeType="RoundedRectangle" />
    <Xref Database="HGNC" ID="MAPK1" />
  </DataNode>
  <DataNode TextLabel="H2A" GraphId="fa60f" Type="SimplePhysicalEntity">
    <Comment>Histone h1</Comment>
    <Attribute Key="NumberOfAnchors" Value="3" />
    <Graphics CenterX="178.04835066832794" CenterY="1131.6218114210972" Width="80.0" Height="20.0" ZOrder="32844" FontSize="10" Valign="Middle" ShapeType="RoundedRectangle" />
    <Xref Database="" ID="" />
  </DataNode>
  <DataNode TextLabel="H2B" GraphId="c293e" Type="SimplePhysicalEntity">
    <Comment>Histone h1</Comment>
    <Attribute Key="NumberOfAnchors" Value="3" />
    <Graphics CenterX="278.04835066832794" CenterY="1132.6218114210972" Width="80.0" Height="20.0" ZOrder="32845" FontSize="10" Valign="Middle" ShapeType="RoundedRectangle" />
    <Xref Database="" ID="" />
  </DataNode>
  <DataNode TextLabel="pADPR:K30" GraphId="f5a3b" Type="Modifier">
    <Graphics CenterX="258.0" CenterY="1069.0" Width="80.0" Height="20.0" ZOrder="32847" FontSize="10" Valign="Middle" ShapeType="None" />
    <Xref Database="" ID="" />
  </DataNode>
  <DataNode TextLabel="MOF" GraphId="b4f91" Type="SimplePhysicalEntity">
    <Attribute Key="NumberOfAnchors" Value="3" />
    <Graphics CenterX="617.5482799149818" CenterY="1029.2834087904048" Width="80.0" Height="20.0" ZOrder="32872" FontSize="10" Valign="Middle" ShapeType="RoundedRectangle" />
    <Xref Database="HGNC" ID="KAT8" />
  </DataNode>
  <DataNode TextLabel="53BP1" GraphId="f61cc" Type="SimplePhysicalEntity">
    <Attribute Key="NumberOfAnchors" Value="3" />
    <Graphics CenterX="622.924940011015" CenterY="1079.762705601738" Width="80.0" Height="20.0" ZOrder="32873" FontSize="10" Valign="Middle" ShapeType="RoundedRectangle" />
    <Xref Database="HGNC" ID="TP53BP1" />
  </DataNode>
  <DataNode TextLabel="Ac" GraphId="e51ab" Type="Modifier">
    <Graphics CenterX="710.2299733203175" CenterY="1029.457300158164" Width="15.898301593228103" Height="20.0" ZOrder="32874" FontSize="10" Valign="Middle" ShapeType="None" />
    <Xref Database="" ID="" />
  </DataNode>
  <Line GraphId="id60ba3518">
    <Comment>A71: Nicotinamide mononucleotide adenylyltransferase (NMNAT, EC 2.7.7.1) utilizes NMN and ATP to produce NAD+ and pyrophosphate (PPi) (PMID: 19403820).</Comment>
    <BiopaxRef>e24</BiopaxRef>
    <Graphics ConnectorType="Elbow" ZOrder="12288" LineThickness="1.0">
      <Point X="886.0" Y="708.0" GraphRef="cf8d2" RelX="0.0" RelY="-1.0" ArrowHead="mim-conversion" />
      <Point X="950.1358247447331" Y="635.7421602787458" GraphRef="c518c" RelX="-1.0" RelY="0.0" />
      <Anchor Position="0.2224991159002926" Shape="None" GraphId="a9984" />
      <Anchor Position="0.6103284141015949" Shape="None" GraphId="a95e6" />
      <Anchor Position="0.7433417491064279" Shape="None" GraphId="a41c6" />
    </Graphics>
  </Line>
  <Line GraphId="id5a591148">
    <Comment>A70: NAM is converted to nicotinamide mononucleotide (NMN) by nicotinamide phosphoribosyltransferase (NAMPT, EC 2.4.2.12) (PMID: 19403820).</Comment>
    <BiopaxRef>e24</BiopaxRef>
    <Graphics ConnectorType="Elbow" ZOrder="12288" LineThickness="1.0">
      <Point X="1030.135824744733" Y="635.7421602787458" GraphRef="c518c" RelX="1.0" RelY="0.0" ArrowHead="mim-conversion" />
      <Point X="1046.0" Y="708.0" GraphRef="d4e68" RelX="0.0" RelY="-1.0" />
      <Anchor Position="0.5349990502852491" Shape="None" GraphId="a7595" />
    </Graphics>
  </Line>
  <Line GraphId="id5f277190">
    <Comment>A78: SIRT1 and PARP1 are enzymes that affect key post-translational modifications: acetylation and ADP-ribosylation, respectively, for a diverse group of proteins, and they are inextricably bound due to their usage of a common substrate, nicotinamide adenine dinucleotide (NAD+) and release of nicotinamide as a product (PMID: 10455009; PMID: 15189148).
</Comment>
    <BiopaxRef>f6e</BiopaxRef>
    <BiopaxRef>cd7</BiopaxRef>
    <Graphics ConnectorType="Elbow" ZOrder="12288" LineThickness="1.0">
      <Point X="926.0" Y="718.0" GraphRef="cf8d2" RelX="1.0" RelY="0.0" />
      <Point X="1006.0" Y="718.0" GraphRef="d4e68" RelX="-1.0" RelY="0.0" ArrowHead="mim-conversion" />
      <Anchor Position="0.21176667559603574" Shape="None" GraphId="b79fa" />
      <Anchor Position="0.3311413673232906" Shape="None" GraphId="f72f5" />
    </Graphics>
  </Line>
  <Line GraphId="id5a041ad0">
    <Comment>A73: Depletion of NAD+ depletes energy stores by two methods. First, synthesis of NAD+ requires the use ATP by Na/NMNATs in both the de novo and salvage pathways (PMID: 16959969). </Comment>
    <BiopaxRef>b8a</BiopaxRef>
    <Graphics ConnectorType="Elbow" ZOrder="12288" LineThickness="1.0" Color="00ff00">
      <Point X="855.8903179262222" Y="677.6959325400833" GraphRef="f4f23" RelX="1.0" RelY="0.0" />
      <Point X="886.0" Y="677.6525302419167" GraphRef="a9984" RelX="0.0" RelY="0.0" ArrowHead="mim-catalysis" />
      <Anchor Position="0.4" Shape="None" GraphId="d224e" />
    </Graphics>
  </Line>
  <Line GraphId="id83cc3253">
    <Comment>A17: The rate-limiting protein in the conversion of NAM back to NAD+ is nicotinamide phosphoribosyltransferase (NAMPT), which catalyzes the reaction of nicotinamide into nicotinamide mononucleotide (NMN). (PMID: 15381699).</Comment>
    <BiopaxRef>b6f</BiopaxRef>
    <Graphics ConnectorType="Elbow" ZOrder="12288" LineThickness="1.0" Color="00ff00">
      <Point X="1092.883250466453" Y="667.0277724131264" GraphRef="a0f0f" RelX="-1.0" RelY="0.0" />
      <Point X="1046.0" Y="667.0231793451402" GraphRef="a7595" RelX="0.0" RelY="0.0" ArrowHead="mim-catalysis" />
      <Anchor Position="0.3067887338466722" Shape="None" GraphId="aeffc" />
    </Graphics>
  </Line>
  <Line GraphId="id8b54da0d">
    <Comment>A78: SIRT1 and PARP1 are enzymes that affect key post-translational modifications: acetylation and ADP-ribosylation, respectively, for a diverse group of proteins, and they are inextricably bound due to their usage of a common substrate, nicotinamide adenine dinucleotide (NAD+) and release of nicotinamide as a product (PMID: 10455009; PMID: 15189148).
</Comment>
    <BiopaxRef>f6e</BiopaxRef>
    <BiopaxRef>cd7</BiopaxRef>
    <Graphics ConnectorType="Elbow" ZOrder="12288" LineThickness="1.0" Color="00ff00">
      <Point X="942.9686434334199" Y="538.8197621225972" GraphRef="b0d3c" RelX="0.2727272727272727" RelY="1.0" />
      <Point X="942.9413340476829" Y="718.0" GraphRef="b79fa" RelX="0.0" RelY="0.0" ArrowHead="mim-catalysis" />
      <Anchor Position="0.24098769265356684" Shape="None" GraphId="dc0d0" />
      <Anchor Position="0.15726544992392472" Shape="None" GraphId="bd78e" />
      <Anchor Position="0.14053103860419078" Shape="None" GraphId="caaa2" />
      <Anchor Position="0.16006401698222844" Shape="None" GraphId="aa0b3" />
      <Anchor Position="0.07355936882968109" Shape="None" GraphId="ebf9b" />
    </Graphics>
  </Line>
  <Line GraphId="id3e51749">
    <Comment>A2: The main function of PARP1 is the formation of ADP-ribose polymers on itself and other proteins, including histones where it possibly interferes with other histone modifications, proteins involved in protein DNA synthesis and repair (e.g. p53), and proteins involved in cell cycle regulation; in the case of the histones and p53, ADP-ribosylation has been suggested to inhibit the DNA binding capability of these proteins (PMID: 10455009; PMID: 16959969; PMID: 20525793).</Comment>
    <BiopaxRef>f6e</BiopaxRef>
    <BiopaxRef>b8a</BiopaxRef>
    <BiopaxRef>fed</BiopaxRef>
    <Graphics ConnectorType="Elbow" ZOrder="12288" LineThickness="1.0">
      <Point X="1247.6900451576544" Y="502.8626807844414" GraphRef="c200a" RelX="-1.0" RelY="0.0" ArrowHead="mim-covalent-bond" />
      <Point X="1179.2105950191365" Y="518.166240088584" GraphRef="fd28a" RelX="0.0" RelY="-1.0" ArrowHead="mim-covalent-bond" />
    </Graphics>
  </Line>
  <Line GraphId="id91d00a34">
    <Graphics ConnectorType="Elbow" ZOrder="12288" LineThickness="1.0" Color="0000ff">
      <Point X="1404.4391761777229" Y="502.1821608727694" GraphRef="c6b6d" RelX="-1.0" RelY="0.0" />
      <Point X="1327.6900451576544" Y="502.8626807844414" GraphRef="c200a" RelX="1.0" RelY="0.0" ArrowHead="mim-modification" />
      <Anchor Position="0.21979840737399967" Shape="None" GraphId="a6e64" />
      <Anchor Position="0.5701067223514447" Shape="None" GraphId="c1c44" />
      <Anchor Position="0.8451410850671116" Shape="Circle" GraphId="c01ea" />
      <Anchor Position="0.4" Shape="None" GraphId="e3b0f" />
    </Graphics>
  </Line>
  <Line GraphId="id45aa2330">
    <Comment>A3: The main protein that degrades PAR polymer is poly (ADP-ribose) glycohydrolase (PARG) (PMID: 16140981). The enzymatic activity of PARG cleaves PAR into mono and oligo-ADP-ribose (PMID: 16959969).</Comment>
    <BiopaxRef>a51</BiopaxRef>
    <BiopaxRef>b8a</BiopaxRef>
    <Graphics ConnectorType="Elbow" ZOrder="12288" LineThickness="1.0" Color="ff0000">
      <Point X="1402.4018037772014" Y="476.85445010625875" GraphRef="b3399" RelX="-1.0" RelY="0.0" />
      <Point X="1387.4202622194016" Y="502.1821608727694" GraphRef="a6e64" RelX="0.0" RelY="0.0" ArrowHead="mim-cleavage" />
    </Graphics>
  </Line>
  <Line GraphId="id20ebebde">
    <Comment>A2: The main function of PARP1 is the formation of ADP-ribose polymers on itself and other proteins, including histones where it possibly interferes with other histone modifications, proteins involved in protein DNA synthesis and repair (e.g. p53), and proteins involved in cell cycle regulation; in the case of the histones and p53, ADP-ribosylation has been suggested to inhibit the DNA binding capability of these proteins (PMID: 10455009; PMID: 16959969; PMID: 20525793).</Comment>
    <BiopaxRef>f6e</BiopaxRef>
    <BiopaxRef>b8a</BiopaxRef>
    <BiopaxRef>fed</BiopaxRef>
    <Graphics ConnectorType="Elbow" ZOrder="12288" LineThickness="1.0" Color="00ff00">
      <Point X="942.9413340476829" Y="567.4771326253309" GraphRef="aa0b3" RelX="0.0" RelY="0.0" ArrowHead="mim-branching-left" />
      <Point X="1032.0" Y="525.1699067048862" />
      <Point X="1196.488265791942" Y="482.8626807844414" />
      <Point X="1360.9765315838838" Y="502.8626807844414" GraphRef="c1c44" RelX="0.0" RelY="0.0" ArrowHead="mim-catalysis" />
      <Anchor Position="0.3729810773137929" Shape="None" GraphId="c09e4" />
      <Anchor Position="0.8376652579013242" Shape="None" GraphId="eca27" />
      <Anchor Position="0.8894607038118939" Shape="None" GraphId="d1864" />
      <Anchor Position="0.7255197782105485" Shape="None" GraphId="a6d41" />
      <Anchor Position="0.9339508373376083" Shape="None" GraphId="de7e8" />
      <Anchor Position="0.7445925402921246" Shape="None" GraphId="fc479" />
    </Graphics>
  </Line>
  <Line GraphId="id4bf26157">
    <Graphics ConnectorType="Elbow" ZOrder="12288" LineThickness="1.0" Color="0000ff">
      <Point X="976.2555416868915" Y="420.0560333479349" GraphRef="b06fd" RelX="0.0" RelY="1.0" />
      <Point X="976.3882558429684" Y="518.8197621225972" GraphRef="b0d3c" RelX="0.6363636363636365" RelY="-1.0" ArrowHead="mim-modification" />
      <Anchor Position="0.5238752360625045" Shape="Circle" GraphId="f02b3" />
      <Anchor Position="0.06418887247907733" Shape="None" GraphId="badec" />
      <Anchor Position="0.15985169478952957" Shape="None" GraphId="f0df4" />
      <Anchor Position="0.33285192062552554" Shape="Circle" GraphId="fa60e" />
    </Graphics>
  </Line>
  <Line GraphId="id7dc4be14">
    <Comment>A78: SIRT1 and PARP1 are enzymes that affect key post-translational modifications: acetylation and ADP-ribosylation, respectively, for a diverse group of proteins, and they are inextricably bound due to their usage of a common substrate, nicotinamide adenine dinucleotide (NAD+) and release of nicotinamide as a product (PMID: 10455009; PMID: 15189148).
</Comment>
    <BiopaxRef>f6e</BiopaxRef>
    <BiopaxRef>cd7</BiopaxRef>
    <Graphics ConnectorType="Elbow" ZOrder="12288" LineThickness="1.0" Color="00ff00">
      <Point X="952.7277777548117" Y="869.3355899587618" GraphRef="bf734" RelX="-0.09677419354838712" RelY="-1.0" />
      <Point X="952.6095435703375" Y="868.5" />
      <Point X="952.4913093858632" Y="718.0" GraphRef="f72f5" RelX="0.0" RelY="0.0" ArrowHead="mim-catalysis" />
      <Anchor Position="0.08151880879853109" Shape="None" GraphId="be860" />
      <Anchor Position="0.21365445578253334" Shape="None" GraphId="f3941" />
      <Anchor Position="0.885277956773943" Shape="None" GraphId="a4522" />
      <Anchor Position="0.3756934699732634" Shape="None" GraphId="aa1d4" />
      <Anchor Position="0.730765891542959" Shape="None" GraphId="abeb9" />
      <Anchor Position="0.45486034774971046" Shape="None" GraphId="f62b7" />
      <Anchor Position="0.5571592637522403" Shape="None" GraphId="be20a" />
      <Anchor Position="0.7438069076471067" Shape="None" GraphId="e922e" />
      <Anchor Position="0.5682738526624147" Shape="None" GraphId="caa85" />
      <Anchor Position="0.29955604881554787" Shape="None" GraphId="b5b97" />
      <Anchor Position="0.600939681681416" Shape="None" GraphId="c1c27" />
    </Graphics>
  </Line>
  <Line GraphId="id2c485395">
    <Graphics ConnectorType="Elbow" ZOrder="12288" LineThickness="1.0" Color="0000ff">
      <Point X="775.156273827436" Y="1033.8636595206372" GraphRef="d8b5d" RelX="0.0" RelY="-1.0" />
      <Point X="775.2990408716829" Y="889.3355899587618" GraphRef="bf734" RelX="-0.8181818181818181" RelY="1.0" ArrowHead="mim-modification" />
      <Anchor Position="0.0794209799556499" Shape="None" GraphId="e9336" />
      <Anchor Position="0.9056213223297281" Shape="Circle" GraphId="d6d58" />
      <Anchor Position="0.07292485630941596" Shape="None" GraphId="db883" />
      <Anchor Position="0.40036543681842424" Shape="Circle" GraphId="e196b" />
    </Graphics>
  </Line>
  <Line GraphId="ide00a0787">
    <Graphics ConnectorType="Elbow" ZOrder="12288" LineThickness="1.0" Color="0000ff">
      <Point X="794.2318613749865" Y="1003.2491396756166" GraphRef="daebb" RelX="0.0" RelY="-1.0" />
      <Point X="794.051671599168" Y="889.3355899587618" GraphRef="bf734" RelX="-0.7419354838709677" RelY="1.0" ArrowHead="mim-modification" />
      <Anchor Position="0.050451586781991194" Shape="None" GraphId="fdb46" />
      <Anchor Position="0.828365129957726" Shape="Circle" GraphId="f1b65" />
    </Graphics>
  </Line>
  <Line GraphId="idef2abee9">
    <Comment>A6: Cyclin B/Cdk1, a cell cycle-dependent kinase, is capable of phosphorylating SIRT1 at T530 and S540. Phosphorylation at these two sites decreases the activity of SIRT1 and disrupts progress of the cell cycle (PMID: 19107194)</Comment>
    <BiopaxRef>ade</BiopaxRef>
    <Graphics ConnectorType="Elbow" ZOrder="12288" LineThickness="1.0" Color="00ff00">
      <Point X="749.5063806140287" Y="1053.6261133299822" GraphRef="d30c5" RelX="0.0" RelY="-1.0" />
      <Point X="794.2318613749865" Y="997.4929294763201" GraphRef="fdb46" RelX="0.0" RelY="0.0" ArrowHead="mim-catalysis" />
      <Anchor Position="0.30157181172403497" Shape="None" GraphId="a8c5d" />
    </Graphics>
  </Line>
  <Line GraphId="idd9451c10">
    <Comment>A6: Cyclin B/Cdk1, a cell cycle-dependent kinase, is capable of phosphorylating SIRT1 at T530 and S540. Phosphorylation at these two sites decreases the activity of SIRT1 and disrupts progress of the cell cycle (PMID: 19107194)</Comment>
    <BiopaxRef>ade</BiopaxRef>
    <Graphics ConnectorType="Elbow" ZOrder="12288" LineThickness="1.0" Color="00ff00">
      <Point X="749.5063806140287" Y="1023.2099831140845" GraphRef="a8c5d" RelX="0.0" RelY="0.0" ArrowHead="mim-branching-right" />
      <Point X="758.7939698492462" Y="1023.2617713315285" />
      <Point X="775.156273827436" Y="1023.3135595489726" GraphRef="db883" RelX="0.0" RelY="0.0" ArrowHead="mim-catalysis" />
    </Graphics>
  </Line>
  <Line GraphId="id4aa96247">
    <Comment>A6: Cyclin B/Cdk1, a cell cycle-dependent kinase, is capable of phosphorylating SIRT1 at T530 and S540. Phosphorylation at these two sites decreases the activity of SIRT1 and disrupts progress of the cell cycle (PMID: 19107194)</Comment>
    <BiopaxRef>ade</BiopaxRef>
    <Graphics ConnectorType="Elbow" ZOrder="12288" LineThickness="1.0" Color="ff0000">
      <Point X="775.2990408716829" Y="902.9894322150996" GraphRef="d6d58" RelX="0.0" RelY="0.0" />
      <Point X="702.1943573667711" Y="879.9860892466568" />
      <Point X="952.4913093858632" Y="857.2160846856938" GraphRef="be860" RelX="0.0" RelY="0.0" ArrowHead="mim-inhibition" />
    </Graphics>
  </Line>
  <Line GraphId="id81180310">
    <Comment>A6: Cyclin B/Cdk1, a cell cycle-dependent kinase, is capable of phosphorylating SIRT1 at T530 and S540. Phosphorylation at these two sites decreases the activity of SIRT1 and disrupts progress of the cell cycle (PMID: 19107194)</Comment>
    <BiopaxRef>ade</BiopaxRef>
    <Graphics ConnectorType="Elbow" ZOrder="12288" LineThickness="1.0" Color="ff0000">
      <Point X="794.051671599168" Y="908.9180541092238" GraphRef="f1b65" RelX="0.0" RelY="0.0" />
      <Point X="688.6102403343782" Y="873.0530334015443" />
      <Point X="952.4913093858632" Y="837.188012693865" GraphRef="f3941" RelX="0.0" RelY="0.0" ArrowHead="mim-inhibition" />
    </Graphics>
  </Line>
  <Line GraphId="id4ba943e4">
    <Graphics ConnectorType="Elbow" ZOrder="12288" LineThickness="1.0" Color="0000ff">
      <Point X="825.793321536911" Y="974.4206546137491" GraphRef="f5923" RelX="0.0" RelY="-1.0" />
      <Point X="825.7868928302968" Y="889.3355899587618" GraphRef="bf734" RelX="-0.6129032258064516" RelY="1.0" ArrowHead="mim-modification" />
      <Anchor Position="0.03236051062310783" Shape="None" GraphId="c72cd" />
      <Anchor Position="0.16160427184927714" Shape="Circle" GraphId="eb127" />
    </Graphics>
  </Line>
  <Line GraphId="id1ac718f9">
    <Graphics ConnectorType="Elbow" ZOrder="12288" LineThickness="1.0" Color="0000ff">
      <Point X="841.621314954147" Y="989.6452358745239" GraphRef="f2642" RelX="0.0" RelY="-1.0" />
      <Point X="841.6545034458611" Y="889.3355899587618" GraphRef="bf734" RelX="-0.5483870967741935" RelY="1.0" ArrowHead="mim-modification" />
      <Anchor Position="0.0681173619740079" Shape="None" GraphId="e4536" />
      <Anchor Position="0.29280327664321576" Shape="None" GraphId="e60c6" />
      <Anchor Position="0.3981244028921871" Shape="Circle" GraphId="b2da7" />
    </Graphics>
  </Line>
  <Line GraphId="id21befe3f">
    <Graphics ConnectorType="Elbow" ZOrder="12288" LineThickness="1.0" Color="0000ff">
      <Point X="857.8926171029962" Y="1004.5192230958801" GraphRef="abf99" RelX="0.0" RelY="-1.0" />
      <Point X="857.5221140614256" Y="889.3355899587618" GraphRef="bf734" RelX="-0.4838709677419355" RelY="1.0" ArrowHead="mim-modification" />
      <Anchor Position="0.09060770442620514" Shape="None" GraphId="e7c27" />
      <Anchor Position="0.7989012785113605" Shape="Circle" GraphId="cd75b" />
    </Graphics>
  </Line>
  <Line GraphId="id468f097e">
    <Comment>A4: Phosphorylation of SIRT1 by JNK at S27, S47, and T530 (PMID: 20027304) and CK2 at S659 (PMID: 19680552; PMID: 19236849) helps to stimulate its deacetylation activity. </Comment>
    <BiopaxRef>c75</BiopaxRef>
    <BiopaxRef>fba</BiopaxRef>
    <BiopaxRef>f46</BiopaxRef>
    <Graphics ConnectorType="Elbow" ZOrder="12288" LineThickness="1.0" Color="00ff00">
      <Point X="909.120469282388" Y="1031.399072190592" GraphRef="b1da8" RelX="0.5" RelY="-1.0" />
      <Point X="909.1352916258895" Y="1011.399072190592" />
      <Point X="909.150113969391" Y="991.5330613147385" />
      <Point X="825.793321536911" Y="971.6670504388849" GraphRef="c72cd" RelX="0.0" RelY="0.0" ArrowHead="mim-catalysis" />
      <Anchor Position="0.3399442461618839" Shape="None" GraphId="ed00a" />
      <Anchor Position="0.058190423072385915" Shape="None" GraphId="b9dbf" />
    </Graphics>
  </Line>
  <Line GraphId="idb7c2f9fd">
    <Comment>A4: Phosphorylation of SIRT1 by JNK at S27, S47, and T530 (PMID: 20027304) and CK2 at S659 (PMID: 19680552; PMID: 19236849) helps to stimulate its deacetylation activity. </Comment>
    <BiopaxRef>c75</BiopaxRef>
    <BiopaxRef>fba</BiopaxRef>
    <BiopaxRef>f46</BiopaxRef>
    <Graphics ConnectorType="Elbow" ZOrder="12288" LineThickness="1.0" Color="00ff00">
      <Point X="909.150113969391" Y="982.7764202647777" GraphRef="ed00a" RelX="0.0" RelY="0.0" ArrowHead="mim-branching-left" />
      <Point X="841.621314954147" Y="982.8101467016919" GraphRef="e4536" RelX="0.0" RelY="0.0" ArrowHead="mim-catalysis" />
    </Graphics>
  </Line>
  <Line GraphId="idd81dc420">
    <Comment>A4: Phosphorylation of SIRT1 by JNK at S27, S47, and T530 (PMID: 20027304) and CK2 at S659 (PMID: 19680552; PMID: 19236849) helps to stimulate its deacetylation activity. </Comment>
    <BiopaxRef>c75</BiopaxRef>
    <BiopaxRef>fba</BiopaxRef>
    <BiopaxRef>f46</BiopaxRef>
    <Graphics ConnectorType="Elbow" ZOrder="12288" LineThickness="1.0" Color="00ff00">
      <Point X="909.120469282388" Y="1023.0709485194096" GraphRef="b9dbf" RelX="0.0" RelY="0.0" ArrowHead="mim-branching-left" />
      <Point X="775.156273827436" Y="1023.3135595489726" GraphRef="db883" RelX="0.0" RelY="0.0" ArrowHead="mim-catalysis" />
    </Graphics>
  </Line>
  <Line GraphId="id34d36447">
    <Comment>A5: Phosphorylation at S47 by mTOR causes the inhibition of SIRT1 (PMID: 21471201). </Comment>
    <BiopaxRef>b24</BiopaxRef>
    <Graphics ConnectorType="Elbow" ZOrder="12288" LineThickness="1.0" Color="00ff00">
      <Point X="953.147031132405" Y="1031.0" GraphRef="d1fbb" RelX="-0.5" RelY="-1.0" />
      <Point X="953.188214898051" Y="1011.0" />
      <Point X="953.2293986636971" Y="985.6488568320307" />
      <Point X="841.6545034458611" Y="960.2977136640613" GraphRef="e60c6" RelX="0.0" RelY="0.0" ArrowHead="mim-catalysis" />
    </Graphics>
  </Line>
  <Line GraphId="idfa5b6327">
    <Graphics ConnectorType="Elbow" ZOrder="12288" LineThickness="1.0" Color="0000ff">
      <Point X="984.4332816387191" Y="974.692607338975" GraphRef="f8da7" RelX="0.0" RelY="-1.0" />
      <Point X="984.4629989859404" Y="889.3355899587618" GraphRef="bf734" RelX="0.032258064516129004" RelY="1.0" ArrowHead="mim-modification" />
      <Anchor Position="0.13194887613050602" Shape="None" GraphId="bb728" />
      <Anchor Position="0.6740891323384731" Shape="Circle" GraphId="a07d0" />
      <Anchor Position="0.8281952206707378" Shape="None" GraphId="de27f" />
    </Graphics>
  </Line>
  <Line GraphId="id9e5a9ff8">
    <Comment>A10: Sumolyation at K734 by SUMO1 increases the activity of SIRT1; association with SENP1, a nuclear desumoylase, reduces the activity of SIRT1 in response to genotoxic stress (PMID: 17934453). </Comment>
    <BiopaxRef>a60</BiopaxRef>
    <Graphics ConnectorType="Elbow" ZOrder="12288" LineThickness="1.0" Color="ff0000">
      <Point X="1017.0588355179782" Y="1055.5978967691306" GraphRef="fab03" RelX="0.0" RelY="-1.0" />
      <Point X="1017.0294177589891" Y="1041.4006046994984" />
      <Point X="1017.0" Y="1002.4132641773674" />
      <Point X="984.4332816387191" Y="963.4259236552364" GraphRef="bb728" RelX="0.0" RelY="0.0" ArrowHead="mim-cleavage" />
    </Graphics>
  </Line>
  <Line GraphId="id217613e9">
    <Graphics ConnectorType="Elbow" ZOrder="12288" LineThickness="1.0" Color="0000ff">
      <Point X="1047.974159550241" Y="975.3050310320805" GraphRef="e092a" RelX="0.5" RelY="-1.0" />
      <Point X="1047.9334414481978" Y="889.3355899587618" GraphRef="bf734" RelX="0.29032258064516125" RelY="1.0" ArrowHead="mim-modification" />
      <Anchor Position="0.3197060649247656" Shape="None" GraphId="f3edf" />
      <Anchor Position="0.6070520164414533" Shape="Circle" GraphId="d86c6" />
    </Graphics>
  </Line>
  <Line GraphId="ida97e3aaa">
    <Graphics ConnectorType="Elbow" ZOrder="12288" LineThickness="1.0" Color="0000ff">
      <Point X="1063.939971353671" Y="990.0886610945661" GraphRef="a8fc4" RelX="0.5" RelY="-1.0" />
      <Point X="1063.8010520637622" Y="889.3355899587618" GraphRef="bf734" RelX="0.35483870967741926" RelY="1.0" ArrowHead="mim-modification" />
      <Anchor Position="0.26351223829323084" Shape="None" GraphId="ea255" />
      <Anchor Position="0.5980566319531251" Shape="Circle" GraphId="e72b8" />
    </Graphics>
  </Line>
  <Line GraphId="id767e691b">
    <Graphics ConnectorType="Elbow" ZOrder="12288" LineThickness="1.0" Color="0000ff">
      <Point X="1079.5164209115285" Y="1003.5" GraphRef="d896e" RelX="0.5" RelY="-1.0" />
      <Point X="1079.6686626793266" Y="889.3355899587618" GraphRef="bf734" RelX="0.4193548387096775" RelY="1.0" ArrowHead="mim-modification" />
      <Anchor Position="0.19853781584043595" Shape="None" GraphId="f72d1" />
      <Anchor Position="0.5941119791135328" Shape="Circle" GraphId="c1012" />
    </Graphics>
  </Line>
  <Line GraphId="iddd71dcb5">
    <Graphics ConnectorType="Elbow" ZOrder="12288" LineThickness="1.0" Color="0000ff">
      <Point X="1095.556147527996" Y="1015.4985766067466" GraphRef="e0bef" RelX="0.5" RelY="-1.0" />
      <Point X="1095.5362732948909" Y="889.3355899587618" GraphRef="bf734" RelX="0.4838709677419355" RelY="1.0" ArrowHead="mim-modification" />
      <Anchor Position="0.1360013064536704" Shape="None" GraphId="aa69d" />
      <Anchor Position="0.5840981567143894" Shape="Circle" GraphId="d9f35" />
    </Graphics>
  </Line>
  <Line GraphId="id9f5f583b">
    <Graphics ConnectorType="Elbow" ZOrder="12288" LineThickness="1.0" Color="0000ff">
      <Point X="1159.3041945429916" Y="970.7363087400838" GraphRef="ae8d3" RelX="0.0" RelY="-1.0" />
      <Point X="1159.0067157571484" Y="889.3355899587618" GraphRef="bf734" RelX="0.7419354838709677" RelY="1.0" ArrowHead="mim-modification" />
      <Anchor Position="0.3254714718318511" Shape="None" GraphId="d91f8" />
      <Anchor Position="0.6723900692821767" Shape="Circle" GraphId="ba8ad" />
    </Graphics>
  </Line>
  <Line GraphId="ida46529b8">
    <Graphics ConnectorType="Elbow" ZOrder="12288" LineThickness="1.0" Color="0000ff">
      <Point X="1190.7823527195255" Y="997.3471581942276" GraphRef="e0145" RelX="0.0" RelY="-1.0" />
      <Point X="1190.741936988277" Y="889.3355899587618" GraphRef="bf734" RelX="0.8709677419354838" RelY="1.0" ArrowHead="mim-modification" />
      <Anchor Position="0.2531876733155601" Shape="None" GraphId="dd91e" />
      <Anchor Position="0.6728957446525915" Shape="Circle" GraphId="ff8b6" />
    </Graphics>
  </Line>
  <Line GraphId="idf2ae31f6">
    <Comment>A9: Methylation of SIRT1 by Set7/9 at K233, K235, K236, and K238 inhibits the SIRT1-mediated deacetylation of p53 (PMID: 21245319). </Comment>
    <BiopaxRef>bb9</BiopaxRef>
    <Graphics ConnectorType="Elbow" ZOrder="12288" LineThickness="1.0" Color="00ff00">
      <Point X="1131.9828115408193" Y="1054.4567219152857" GraphRef="c9b03" RelX="0.0" RelY="-1.0" />
      <Point X="1131.9828115408209" Y="1034.4567219152857" />
      <Point X="1131.9828115408227" Y="991.1522507579509" />
      <Point X="1047.9334414481978" Y="947.847779600616" GraphRef="f3edf" RelX="0.0" RelY="0.0" ArrowHead="mim-catalysis" />
      <Anchor Position="0.4750652398656269" Shape="None" GraphId="f5c0d" />
      <Anchor Position="0.29529827794007857" Shape="None" GraphId="a46ba" />
      <Anchor Position="0.3860158688860074" Shape="None" GraphId="b07e7" />
    </Graphics>
  </Line>
  <Line GraphId="id407f8623">
    <Comment>A9: Methylation of SIRT1 by Set7/9 at K233, K235, K236, and K238 inhibits the SIRT1-mediated deacetylation of p53 (PMID: 21245319). </Comment>
    <BiopaxRef>bb9</BiopaxRef>
    <Graphics ConnectorType="Elbow" ZOrder="12288" LineThickness="1.0" Color="00ff00">
      <Point X="1131.9828115408227" Y="963.8815849991405" GraphRef="f5c0d" RelX="0.0" RelY="0.0" ArrowHead="mim-branching-left" />
      <Point X="1063.8010520637622" Y="963.6413061615359" GraphRef="ea255" RelX="0.0" RelY="0.0" ArrowHead="mim-catalysis" />
    </Graphics>
  </Line>
  <Line GraphId="ida303be3e">
    <Comment>A9: Methylation of SIRT1 by Set7/9 at K233, K235, K236, and K238 inhibits the SIRT1-mediated deacetylation of p53 (PMID: 21245319). </Comment>
    <BiopaxRef>bb9</BiopaxRef>
    <Graphics ConnectorType="Elbow" ZOrder="12288" LineThickness="1.0" Color="00ff00">
      <Point X="1131.9828115408227" Y="998.1556505864525" GraphRef="a46ba" RelX="0.0" RelY="0.0" ArrowHead="mim-branching-left" />
      <Point X="1095.556147527996" Y="998.3375426748566" GraphRef="aa69d" RelX="0.0" RelY="0.0" ArrowHead="mim-catalysis" />
    </Graphics>
  </Line>
  <Line GraphId="id9a23df86">
    <Comment>A9: Methylation of SIRT1 by Set7/9 at K233, K235, K236, and K238 inhibits the SIRT1-mediated deacetylation of p53 (PMID: 21245319). </Comment>
    <BiopaxRef>bb9</BiopaxRef>
    <Graphics ConnectorType="Elbow" ZOrder="12288" LineThickness="1.0" Color="00ff00">
      <Point X="1131.9828115408227" Y="980.8595877910461" GraphRef="b07e7" RelX="0.0" RelY="0.0" ArrowHead="mim-branching-left" />
      <Point X="1079.6686626793266" Y="980.9560634034405" GraphRef="f72d1" RelX="0.0" RelY="0.0" ArrowHead="mim-catalysis" />
    </Graphics>
  </Line>
  <Line GraphId="id920a8a86">
    <Comment>A11: Transnitrosylation of SIRT1 by GAPDH at C387 and C390 has been suggested to inhibit the activity of SIRT1 (PMID: 20972425).</Comment>
    <BiopaxRef>dfd</BiopaxRef>
    <Graphics ConnectorType="Elbow" ZOrder="12288" LineThickness="1.0" Color="00ff00">
      <Point X="1243.7077961939785" Y="1053.842848373236" GraphRef="ad3f8" RelX="0.0" RelY="-1.0" />
      <Point X="1243.7077961939813" Y="1040.5954573357901" />
      <Point X="1243.707796193984" Y="992.5194061267612" />
      <Point X="1159.0067157571484" Y="944.4433549177323" GraphRef="d91f8" RelX="0.0" RelY="0.0" ArrowHead="mim-catalysis" />
      <Anchor Position="0.46253281016185843" Shape="None" GraphId="f09ea" />
      <Anchor Position="0.4299364833908163" Shape="None" GraphId="cec70" />
    </Graphics>
  </Line>
  <Line GraphId="id399daeee">
    <Comment>A11: Transnitrosylation of SIRT1 by GAPDH at C387 and C390 has been suggested to inhibit the activity of SIRT1 (PMID: 20972425).</Comment>
    <BiopaxRef>dfd</BiopaxRef>
    <Graphics ConnectorType="Elbow" ZOrder="12288" LineThickness="1.0" Color="00ff00">
      <Point X="1243.707796193984" Y="970.3919302098275" GraphRef="cec70" RelX="0.0" RelY="0.0" ArrowHead="mim-branching-left" />
      <Point X="1190.741936988277" Y="970.0301435078135" GraphRef="dd91e" RelX="0.0" RelY="0.0" ArrowHead="mim-catalysis" />
    </Graphics>
  </Line>
  <Line GraphId="ida2f09c1f">
    <Graphics ConnectorType="Elbow" ZOrder="12288" LineThickness="1.0" Color="0000ff">
      <Point X="943.1750833289423" Y="422.9542595934478" GraphRef="bafa1" RelX="0.0" RelY="1.0" />
      <Point X="942.9686434334199" Y="518.8197621225972" GraphRef="b0d3c" RelX="0.2727272727272727" RelY="-1.0" ArrowHead="mim-modification" />
      <Anchor Position="0.09818605519155735" Shape="None" GraphId="d0e3f" />
      <Anchor Position="0.2265829451030554" Shape="None" GraphId="a8488" />
      <Anchor Position="0.8871133764527633" Shape="None" GraphId="afbf5" />
      <Anchor Position="0.45422845176151955" Shape="Circle" GraphId="f7f8c" />
      <Anchor Position="0.7578240902239878" Shape="None" GraphId="ede49" />
      <Anchor Position="0.34738091379949176" Shape="None" GraphId="b1027" />
    </Graphics>
  </Line>
  <Line GraphId="idb2a17eb9">
    <Comment>A14: PARP1 is acetylated by p300/CBP; this acetylation is involved in the activation of NF-kB by PARP1 (PMID: 16204234).</Comment>
    <BiopaxRef>ea3</BiopaxRef>
    <Graphics ConnectorType="Elbow" ZOrder="12288" LineThickness="1.0" Color="00ff00">
      <Point X="799.6927775019088" Y="381.8042258205608" GraphRef="a8e7e" RelX="1.0" RelY="0.0" />
      <Point X="813.4796238244514" Y="419.0775999126937" />
      <Point X="842.7098062047743" Y="456.35097400482664" GraphRef="d9029" RelX="0.0" RelY="0.0" ArrowHead="mim-catalysis" />
      <Anchor Position="0.8574790067044387" Shape="None" GraphId="ec9e1" />
    </Graphics>
  </Line>
  <Line GraphId="id5bc0508e">
    <Graphics ConnectorType="Elbow" ZOrder="12288" LineThickness="1.0" Color="0000ff">
      <Point X="842.6851401156521" Y="425.54592713865065" GraphRef="bc74d" RelX="0.0" RelY="1.0" />
      <Point X="842.7098062047743" Y="518.8197621225972" GraphRef="b0d3c" RelX="-0.8181818181818181" RelY="-1.0" ArrowHead="mim-modification" />
      <Anchor Position="0.33044167484698644" Shape="None" GraphId="d9029" />
      <Anchor Position="0.8220465313763109" Shape="Circle" GraphId="f542c" />
      <Anchor Position="0.6227402187405876" Shape="None" GraphId="c2834" />
      <Anchor Position="0.10493378904560027" Shape="None" GraphId="fa32c" />
    </Graphics>
  </Line>
  <Line GraphId="idc32a5400">
    <Comment>A15: PARP1 is also sumolyated both in vivo and in vitro by SUMO1 and SUMO3 at K486 of PARP1's auto-modification domain. This sumolyation does not affect the ADP-ribosylation activity of PARP1, but inhibits the ability of p300 to acetylate PARP1; this modification also inhibits the expression of genes that are transcriptionally targeted by PARP1 (PMID: 19622798).</Comment>
    <BiopaxRef>a9f</BiopaxRef>
    <Graphics ConnectorType="Elbow" ZOrder="12288" LineThickness="1.0" Color="00ff00">
      <Point X="1017.4899621925933" Y="396.53503229096395" GraphRef="e2e94" RelX="0.0" RelY="1.0" />
      <Point X="976.2555416868915" Y="426.40408451185044" GraphRef="badec" RelX="0.0" RelY="0.0" ArrowHead="mim-catalysis" />
    </Graphics>
  </Line>
  <Line GraphId="ide4bbe16c">
    <Comment>A15: PARP1 is also sumolyated both in vivo and in vitro by SUMO1 and SUMO3 at K486 of PARP1's auto-modification domain. This sumolyation does not affect the ADP-ribosylation activity of PARP1, but inhibits the ability of p300 to acetylate PARP1; this modification also inhibits the expression of genes that are transcriptionally targeted by PARP1 (PMID: 19622798).</Comment>
    <BiopaxRef>a9f</BiopaxRef>
    <Graphics ConnectorType="Elbow" ZOrder="12288" LineThickness="1.0" Color="00ff00">
      <Point X="1063.634070619913" Y="368.57247123077485" GraphRef="d145e" RelX="0.0" RelY="1.0" />
      <Point X="976.2555416868915" Y="435.86479735906954" GraphRef="f0df4" RelX="0.0" RelY="0.0" ArrowHead="mim-catalysis" />
    </Graphics>
  </Line>
  <Line GraphId="id12aa822f">
    <Comment>A12: DNA-PK phosphorylates PARP1 though its effect on PARP1 DNA binding or catalytic activity is unknown (PMID: 9603959). </Comment>
    <BiopaxRef>f47</BiopaxRef>
    <Graphics ConnectorType="Elbow" ZOrder="12288" LineThickness="1.0" Color="00ff00">
      <Point X="924.7301875378122" Y="396.0191570881227" GraphRef="d8ca5" RelX="0.0" RelY="1.0" />
      <Point X="924.719282528185" Y="416.0191570881227" />
      <Point X="924.7083775185579" Y="424.2031708614197" />
      <Point X="943.1750833289423" Y="432.38718463471673" GraphRef="d0e3f" RelX="0.0" RelY="0.0" ArrowHead="mim-catalysis" />
    </Graphics>
  </Line>
  <Line GraphId="id2fb7fbb0">
    <Comment>A13: Phosphorylation of PARP1 by AMPK and ERK1/2 has been shown to enhance its auto-modification activity (PMID: 16627622; PMID: 16480959).</Comment>
    <BiopaxRef>a97</BiopaxRef>
    <BiopaxRef>c2c</BiopaxRef>
    <Graphics ConnectorType="Elbow" ZOrder="12288" LineThickness="1.0" Color="00ff00">
      <Point X="830.8065814799634" Y="361.86775473820575" GraphRef="a9a09" RelX="0.0" RelY="1.0" />
      <Point X="830.7699054045684" Y="385.91538847606614" />
      <Point X="830.7332293291732" Y="415.21573591517244" />
      <Point X="942.9686434334199" Y="444.5160833542787" GraphRef="a8488" RelX="0.0" RelY="0.0" ArrowHead="mim-catalysis" />
    </Graphics>
  </Line>
  <Line GraphId="id97818efc">
    <Comment>A13: Phosphorylation of PARP1 by AMPK and ERK1/2 has been shown to enhance its auto-modification activity (PMID: 16627622; PMID: 16480959).

</Comment>
    <BiopaxRef>a97</BiopaxRef>
    <BiopaxRef>c2c</BiopaxRef>
    <Graphics ConnectorType="Elbow" ZOrder="12288" LineThickness="1.0" Color="00ff00">
      <Point X="803.2965691655378" Y="570.7424198962183" GraphRef="d9763" RelX="0.0" RelY="-1.0" />
      <Point X="809.4672146239211" Y="507.9533404029693" />
      <Point X="815.6378600823044" Y="507.9639326638104" />
      <Point X="942.9686434334199" Y="507.9745249246515" GraphRef="afbf5" RelX="0.0" RelY="0.0" ArrowHead="mim-catalysis" />
    </Graphics>
  </Line>
  <Line GraphId="id5542f795">
    <Comment>A15: PARP1 is also sumolyated both in vivo and in vitro by SUMO1 and SUMO3 at K486 of PARP1's auto-modification domain. This sumolyation does not affect the ADP-ribosylation activity of PARP1, but inhibits the ability of p300 to acetylate PARP1; this modification also inhibits the expression of genes that are transcriptionally targeted by PARP1 (PMID: 19622798).</Comment>
    <BiopaxRef>a9f</BiopaxRef>
    <Graphics ConnectorType="Elbow" ZOrder="12288" LineThickness="1.0" Color="ff0000">
      <Point X="976.3882558429684" Y="471.732716577941" GraphRef="f02b3" RelX="0.0" RelY="0.0" />
      <Point X="826.0" Y="469.71251213512437" />
      <Point X="825.9772499736213" Y="467.69230769230774" />
      <Point X="825.9544999472425" Y="456.35097400482664" GraphRef="ec9e1" RelX="0.0" RelY="0.0" ArrowHead="mim-inhibition" />
    </Graphics>
  </Line>
  <Line GraphId="id734a3c16">
    <Comment>A13: Phosphorylation of PARP1 by AMPK and ERK1/2 has been shown to enhance its auto-modification activity (PMID: 16627622; PMID: 16480959).</Comment>
    <BiopaxRef>a97</BiopaxRef>
    <BiopaxRef>c2c</BiopaxRef>
    <Graphics ConnectorType="Elbow" ZOrder="12288" LineThickness="1.0" Color="00ff00">
      <Point X="942.9686434334199" Y="466.38642936320593" GraphRef="f7f8c" RelX="0.0" RelY="0.0" />
      <Point X="962.9686434334199" Y="466.23794772633596" />
      <Point X="1008.1169774612782" Y="466.08946608946604" />
      <Point X="1053.2653114891366" Y="482.8626807844414" GraphRef="c09e4" RelX="0.0" RelY="0.0" ArrowHead="mim-stimulation" />
    </Graphics>
  </Line>
  <Line GraphId="idd2d6af56">
    <Comment>A15: PARP1 is also sumolyated both in vivo and in vitro by SUMO1 and SUMO3 at K486 of PARP1's auto-modification domain. This sumolyation does not affect the ADP-ribosylation activity of PARP1, but inhibits the ability of p300 to acetylate PARP1; this modification also inhibits the expression of genes that are transcriptionally targeted by PARP1 (PMID: 19622798).</Comment>
    <BiopaxRef>a9f</BiopaxRef>
    <Graphics ConnectorType="Elbow" ZOrder="12288" LineThickness="1.0" Color="ff0000">
      <Point X="976.3882558429684" Y="452.8411901643872" GraphRef="fa60e" RelX="0.0" RelY="0.0" />
      <Point X="1003.1496062992126" Y="452.86326732343207" />
      <Point X="1046.93281860234" Y="452.88534448247685" GraphRef="c519e" RelX="-1.0" RelY="0.0" ArrowHead="mim-inhibition" />
    </Graphics>
  </Line>
  <Line GraphId="id6e2c422e">
    <Comment>A89: Both SIRT1 and PARP1 share the common product of NAM, and this product can inhibit both SIRT1 and PARP1 (PMID: 22465780).</Comment>
    <BiopaxRef>a05</BiopaxRef>
    <Graphics ConnectorType="Elbow" ZOrder="12288" LineThickness="1.0" Color="ff0000">
      <Point X="1026.0" Y="728.0" GraphRef="d4e68" RelX="-0.5" RelY="1.0" />
      <Point X="1026.0" Y="736.8927368927368" />
      <Point X="1026.0" Y="736.1406965600354" />
      <Point X="952.4913093858632" Y="735.388656227334" GraphRef="a4522" RelX="0.0" RelY="0.0" ArrowHead="mim-inhibition" />
    </Graphics>
  </Line>
  <Line GraphId="id814609af">
    <Comment>A90: FK866 is an inhibitor of NAMPT that has undergone Phase I clinical trials for cancer (PMID: 17924057). </Comment>
    <BiopaxRef>fab</BiopaxRef>
    <Graphics ConnectorType="Elbow" ZOrder="12288" LineThickness="1.0" Color="ff0000">
      <Point X="1353.7626527050609" Y="238.5165794066312" GraphRef="db701" RelX="0.0" RelY="1.0" />
      <Point X="1216.1306205103913" Y="634.0" />
      <Point X="1078.4985883157217" Y="667.0277724131264" GraphRef="aeffc" RelX="0.0" RelY="0.0" ArrowHead="mim-inhibition" />
    </Graphics>
  </Line>
  <Line GraphId="idba62a5cf">
    <Comment>A88: AMPK raises NAD+ levels that then lead to greater activity of SIRT1 (PMID: 22304913). </Comment>
    <BiopaxRef>a91</BiopaxRef>
    <Graphics ConnectorType="Elbow" ZOrder="12288" LineThickness="1.0" Color="00ff00">
      <Point X="843.2965691655378" Y="580.7424198962183" GraphRef="d9763" RelX="1.0" RelY="0.0" />
      <Point X="863.2965691655378" Y="581.0378766147758" />
      <Point X="880.1418291856573" Y="581.3333333333334" />
      <Point X="896.9870892057769" Y="635.7421602787458" GraphRef="a95e6" RelX="0.0" RelY="0.0" ArrowHead="mim-stimulation" />
      <Anchor Position="0.18149994004133416" Shape="None" GraphId="a066f" />
    </Graphics>
  </Line>
  <Line GraphId="idf226b03f">
    <Comment>A85: Resveratrol inhibits the activity of phosphodiesterases, such as PDE4, that degrade cAMP (PMID: 22304913).  </Comment>
    <BiopaxRef>a91</BiopaxRef>
    <Graphics ConnectorType="Elbow" ZOrder="12288" LineThickness="1.0">
      <Point X="662.4232807609445" Y="610.224492200088" GraphRef="d2ec5" RelX="-1.0" RelY="0.0" />
      <Point X="615.5692222916123" Y="622.8376108886888" GraphRef="b79b4" RelX="0.0" RelY="-1.0" ArrowHead="mim-conversion" />
      <Anchor Position="0.4907851552356606" Shape="None" GraphId="f4fc4" />
    </Graphics>
  </Line>
  <Line GraphId="id63c36a67">
    <Comment>A85: Resveratrol inhibits the activity of phosphodiesterases, such as PDE4, that degrade cAMP (PMID: 22304913).  </Comment>
    <BiopaxRef>a91</BiopaxRef>
    <Graphics ConnectorType="Elbow" ZOrder="12288" LineThickness="1.0" Color="00ff00">
      <Point X="661.965195557096" Y="584.5717207846044" GraphRef="b79f6" RelX="-1.0" RelY="0.0" />
      <Point X="633.2376729880618" Y="610.224492200088" GraphRef="f4fc4" RelX="0.0" RelY="0.0" ArrowHead="mim-catalysis" />
      <Anchor Position="0.21628885170512055" Shape="None" GraphId="c2a52" />
    </Graphics>
  </Line>
  <Line GraphId="ide545de20">
    <Comment>A85: Resveratrol inhibits the activity of phosphodiesterases, such as PDE4, that degrade cAMP (PMID: 22304913).  </Comment>
    <BiopaxRef>a91</BiopaxRef>
    <Graphics ConnectorType="Elbow" ZOrder="12288" LineThickness="1.0" Color="ff0000">
      <Point X="1182.9651955570969" Y="228.46086416527237" GraphRef="e6afc" RelX="1.0" RelY="0.0" />
      <Point X="650.1049685094472" Y="396.5162924749384" />
      <Point X="650.1541563626224" Y="564.5717207846044" />
      <Point X="650.2033442157978" Y="584.5717207846044" GraphRef="c2a52" RelX="0.0" RelY="0.0" ArrowHead="mim-inhibition" />
    </Graphics>
  </Line>
  <Line GraphId="id7b50930f">
    <Comment>A81: In the presence of elevated cAMP levels, Epac1 becomes activated leading to increased intracellular levels of Ca++ that activates CAMKBB, which then activates AMPK (PMID: 22304913).</Comment>
    <BiopaxRef>a91</BiopaxRef>
    <Graphics ConnectorType="Elbow" ZOrder="12288" LineThickness="1.0" Color="ff00ff">
      <Point X="662.4232807609442" Y="637.2515192271145" GraphRef="f7389" RelX="-1.0" RelY="0.0" />
      <Point X="628.75" Y="650.5359901387037" />
      <Point X="661.9651955570966" Y="663.8204610502929" GraphRef="fe629" RelX="-1.0" RelY="0.0" ArrowHead="mim-production-wo-loss" />
      <Anchor Position="0.21739446501341556" Shape="None" GraphId="fc435" />
    </Graphics>
  </Line>
  <Line GraphId="idddfacc16">
    <Comment>A81: In the presence of elevated cAMP levels, Epac1 becomes activated leading to increased intracellular levels of Ca++ that activates CAMKBB, which then activates AMPK (PMID: 22304913).</Comment>
    <BiopaxRef>a91</BiopaxRef>
    <Graphics ConnectorType="Elbow" ZOrder="12288" LineThickness="1.0" Color="00ff00">
      <Point X="682.4232807609445" Y="620.224492200088" GraphRef="d2ec5" RelX="-0.5" RelY="1.0" />
      <Point X="666.3849982315238" Y="613.6269214790198" />
      <Point X="642.1061553425988" Y="637.2515192271145" GraphRef="fc435" RelX="0.0" RelY="0.0" ArrowHead="mim-stimulation" />
    </Graphics>
  </Line>
  <Line GraphId="id6bec1fca">
    <Comment>A81: In the presence of elevated cAMP levels, Epac1 becomes activated leading to increased intracellular levels of Ca++ that activates CAMKBB, which then activates AMPK (PMID: 22304913).</Comment>
    <BiopaxRef>a91</BiopaxRef>
    <Graphics ConnectorType="Elbow" ZOrder="12288" LineThickness="1.0" Color="00ff00">
      <Point X="716.9757548415788" Y="691.1345736563077" GraphRef="a0a30" RelX="1.0" RelY="0.0" />
      <Point X="863.0238449153469" Y="580.7424198962183" GraphRef="a066f" RelX="0.0" RelY="0.0" ArrowHead="mim-stimulation" />
      <Anchor Position="0.019068272261604836" Shape="None" GraphId="ef124" />
    </Graphics>
  </Line>
  <Line GraphId="idaa40e762">
    <Comment>A81: In the presence of elevated cAMP levels, Epac1 becomes activated leading to increased intracellular levels of Ca++ that activates CAMKBB, which then activates AMPK (PMID: 22304913).</Comment>
    <BiopaxRef>a91</BiopaxRef>
    <Graphics ConnectorType="Elbow" ZOrder="12288" LineThickness="1.0" Color="00ff00">
      <Point X="721.9651955570966" Y="673.8204610502929" GraphRef="fe629" RelX="0.5" RelY="1.0" />
      <Point X="721.8439339506135" Y="678.0224345658498" />
      <Point X="721.8656272298351" Y="691.1345736563077" GraphRef="ef124" RelX="0.0" RelY="0.0" ArrowHead="mim-stimulation" />
    </Graphics>
  </Line>
  <Line GraphId="iddd760408">
    <Graphics ConnectorType="Elbow" ZOrder="12288" LineThickness="1.0" Color="0000ff">
      <Point X="208.44303642689613" Y="463.84024188259366" GraphRef="fcd30" RelX="0.0" RelY="1.0" />
      <Point X="208.3947621934023" Y="467.3267326732673" />
      <Point X="208.3464879599085" Y="484.446757740679" GraphRef="a4afc" RelX="0.0" RelY="-1.0" ArrowHead="mim-modification" />
      <Anchor Position="0.46742368745721646" Shape="None" GraphId="adf0c" />
      <Anchor Position="0.24120434280699304" Shape="Circle" GraphId="d753f" />
    </Graphics>
  </Line>
  <Line GraphId="idfc62530d">
    <Comment>A76: ATM phosphorylates CHK2 at T68 to activate it (PMID: 15024084). </Comment>
    <BiopaxRef>f8b</BiopaxRef>
    <Graphics ConnectorType="Elbow" ZOrder="12288" LineThickness="1.0" Color="00ff00">
      <Point X="270.0" Y="473.5424201094048" GraphRef="a961f" RelX="-1.0" RelY="0.0" />
      <Point X="247.33333333333334" Y="473.52988233024405" />
      <Point X="208.3464879599085" Y="473.42079608409557" GraphRef="adf0c" RelX="0.0" RelY="0.0" ArrowHead="mim-catalysis" />
      <Anchor Position="0.10796116333144413" Shape="None" GraphId="c2e62" />
    </Graphics>
  </Line>
  <Line GraphId="id429e1056">
    <Comment>A28: MRN is important in the response to double strand DNA breaks. It promotes the activation of ATM when it is bound to NBS1 via a site on the C-terminus of NBS1, and furthermore, it helps retain ATM at regions of DNA damage (PMID: 14532133; PMID: 16622404). </Comment>
    <BiopaxRef>e07</BiopaxRef>
    <BiopaxRef>a03</BiopaxRef>
    <Graphics ConnectorType="Elbow" ZOrder="12288" LineThickness="1.0">
      <Point X="439.1052829238297" Y="472.7285606674733" GraphRef="b5685" RelX="-1.0" RelY="0.0" ArrowHead="mim-binding" />
      <Point X="401.1960637658199" Y="473.5424201094048" GraphRef="a961f" RelX="1.0" RelY="0.0" ArrowHead="mim-binding" />
      <Anchor Position="0.5427763003846594" Shape="Circle" GraphId="d50f9" />
    </Graphics>
  </Line>
  <Line GraphId="id3eac6e7b">
    <Comment>A75: The phosphorylation of NBS1 helps stimulate the activity of ATM through the MRN complex (PMID: 18066086). </Comment>
    <BiopaxRef>d9c</BiopaxRef>
    <Graphics ConnectorType="Elbow" ZOrder="12288" LineThickness="1.0" Color="00ff00">
      <Point X="560.564514943497" Y="472.5769418455402" GraphRef="bca6c" RelX="0.0" RelY="0.0" />
      <Point X="411.9580231792729" Y="500.55949272659456" />
      <Point X="263.33068444542107" Y="473.5424201094048" GraphRef="c2e62" RelX="0.0" RelY="0.0" ArrowHead="mim-stimulation" />
    </Graphics>
  </Line>
  <Line GraphId="idef6fd9e7">
    <Comment>A29: MRN is important in the response to double strand DNA breaks. It promotes the activation of ATM when it is bound to NBS1 via a site on the C-terminus of NBS1, and furthermore, it helps retain ATM at regions of DNA damage (PMID: 14532133; PMID: 16622404). </Comment>
    <BiopaxRef>e07</BiopaxRef>
    <BiopaxRef>a03</BiopaxRef>
    <Graphics ConnectorType="Elbow" ZOrder="12288" LineThickness="1.0">
      <Point X="368.1561660884509" Y="349.4201632763824" GraphRef="a83b5" RelX="-0.5" RelY="1.0" ArrowHead="mim-binding" />
      <Point X="368.27660695640793" Y="451.70068027210885" />
      <Point X="368.3970478243649" Y="463.5424201094048" GraphRef="a961f" RelX="0.5" RelY="-1.0" ArrowHead="mim-binding" />
      <Anchor Position="0.8319904399559924" Shape="None" GraphId="a24bb" />
    </Graphics>
  </Line>
  <Line GraphId="idcb0746f3">
    <Comment>A29: MRN is important in the response to double strand DNA breaks. It promotes the activation of ATM when it is bound to NBS1 via a site on the C-terminus of NBS1, and furthermore, it helps retain ATM at regions of DNA damage (PMID: 14532133; PMID: 16622404). </Comment>
    <BiopaxRef>e07</BiopaxRef>
    <BiopaxRef>a03</BiopaxRef>
    <Graphics ConnectorType="Elbow" ZOrder="12288" LineThickness="1.0" Color="00ff00">
      <Point X="418.9011730237807" Y="473.5424201094048" GraphRef="d50f9" RelX="0.0" RelY="0.0" />
      <Point X="368.1561660884509" Y="444.56920124909993" GraphRef="a24bb" RelX="0.0" RelY="0.0" ArrowHead="mim-stimulation" />
    </Graphics>
  </Line>
  <Line GraphId="idc968108a">
    <Graphics ConnectorType="Elbow" ZOrder="12288" LineThickness="1.0" Color="0000ff">
      <Point X="335.5" Y="394.0" GraphRef="e23be" RelX="0.0" RelY="1.0" />
      <Point X="335.59803188290994" Y="463.5424201094048" GraphRef="a961f" RelX="0.0" RelY="-1.0" ArrowHead="mim-modification" />
      <Anchor Position="0.744529784338673" Shape="Circle" GraphId="af31e" />
      <Anchor Position="0.5080247280247369" Shape="None" GraphId="f52ac" />
    </Graphics>
  </Line>
  <Line GraphId="id6ecc21a0">
    <Comment>A30: Typically, ATM exists as an inactive dimer; autophosphorylation at S1981 leads to its monomerization and activation during DNA damage (PMID: 18156798).</Comment>
    <BiopaxRef>f81</BiopaxRef>
    <Graphics ConnectorType="Elbow" ZOrder="12288" LineThickness="1.0">
      <Point X="302.7836990595611" Y="411.0" GraphRef="aabed" RelX="0.0" RelY="1.0" ArrowHead="mim-binding" />
      <Point X="302.79901594145497" Y="463.5424201094048" GraphRef="a961f" RelX="-0.5" RelY="-1.0" ArrowHead="mim-binding" />
      <Anchor Position="0.6617766175855339" Shape="None" GraphId="bd178" />
    </Graphics>
  </Line>
  <Line GraphId="idb324b4a8">
    <Comment>A30: Typically, ATM exists as an inactive dimer; autophosphorylation at S1981 leads to its monomerization and activation during DNA damage (PMID: 18156798).</Comment>
    <BiopaxRef>f81</BiopaxRef>
    <Graphics ConnectorType="Elbow" ZOrder="12288" LineThickness="1.0" Color="ff0000">
      <Point X="335.59803188290994" Y="445.7513588201759" GraphRef="af31e" RelX="0.0" RelY="0.0" />
      <Point X="317.0" Y="445.75876167616684" />
      <Point X="302.79901594145497" Y="445.76616453215786" GraphRef="bd178" RelX="0.0" RelY="0.0" ArrowHead="mim-inhibition" />
    </Graphics>
  </Line>
  <Line GraphId="id53ced43d">
    <Comment>A72: A study by Matsuoka et al. found an extensive network of proteins phosphorylated by ATM or ATR in response to DNA damage through a high throughput screen. Of these proteins, PARP1 was shown to be one of these proteins (PMID: 17525332). </Comment>
    <BiopaxRef>b25</BiopaxRef>
    <Graphics ConnectorType="Elbow" ZOrder="12288" LineThickness="1.0" Color="00ff00">
      <Point X="368.3970478243649" Y="483.5424201094048" GraphRef="a961f" RelX="0.5" RelY="1.0" />
      <Point X="368.535347646912" Y="493.0" />
      <Point X="368.673647469459" Y="494.08986190306325" />
      <Point X="942.9686434334199" Y="495.5534520619537" GraphRef="ede49" RelX="0.0" RelY="0.0" ArrowHead="mim-catalysis" />
      <Anchor Position="0.3631723876364788" Shape="None" GraphId="b2f90" />
      <Anchor Position="0.3357235154407731" Shape="None" GraphId="fb1b8" />
    </Graphics>
  </Line>
  <Line GraphId="id656950af">
    <Comment>A27: PARP1 is involved in DNA repair through its associations with base excision repair (BER) enzymes such as polymerase beta, XRCC1 and DNA ligase III (PMID: 9207086). </Comment>
    <BiopaxRef>e63</BiopaxRef>
    <Graphics ConnectorType="Elbow" ZOrder="12288" LineThickness="1.0">
      <Point X="606.0646982375875" Y="424.8968485924811" GraphRef="d45c2" RelX="0.5" RelY="1.0" ArrowHead="mim-binding" />
      <Point X="732.7421553235681" Y="448.0381760339343" />
      <Point X="859.4196124095486" Y="518.8197621225972" GraphRef="b0d3c" RelX="-0.6363636363636364" RelY="-1.0" ArrowHead="mim-binding" />
      <Anchor Position="0.22401801266587557" Shape="None" GraphId="e98df" />
      <Anchor Position="0.30393965856138805" Shape="Circle" GraphId="eee57" />
    </Graphics>
  </Line>
  <Line GraphId="id84caf6c6">
    <Comment>A27: PARP1 is involved in DNA repair through its associations with base excision repair (BER) enzymes such as polymerase beta, XRCC1 and DNA ligase III (PMID: 9207086). </Comment>
    <BiopaxRef>e63</BiopaxRef>
    <Graphics ConnectorType="Elbow" ZOrder="12288" LineThickness="1.0">
      <Point X="624.4923979671331" Y="388.3299486138165" GraphRef="fcadf" RelX="1.0" RelY="0.0" ArrowHead="mim-binding" />
      <Point X="652.1541950113378" Y="388.26928269693093" />
      <Point X="656.437027306107" Y="388.20861678004536" />
      <Point X="660.719859600876" Y="448.0381760339343" GraphRef="e98df" RelX="0.0" RelY="0.0" ArrowHead="mim-branching-right" />
      <Anchor Position="0.1580883812500699" Shape="Circle" GraphId="c055f" />
    </Graphics>
  </Line>
  <Line GraphId="ide965f9de">
    <Comment>A27: PARP1 is involved in DNA repair through its associations with base excision repair (BER) enzymes such as polymerase beta, XRCC1 and DNA ligase III (PMID: 9207086). </Comment>
    <BiopaxRef>e63</BiopaxRef>
    <Graphics ConnectorType="Elbow" ZOrder="12288" LineThickness="1.0" Color="00ff00">
      <Point X="688.4748751738442" Y="448.0381760339343" GraphRef="eee57" RelX="0.0" RelY="0.0" />
      <Point X="350.85508464574565" Y="313.3235294117647" />
      <Point X="13.235294117647058" Y="757.1637347668807" />
      <Point X="29.230452266506603" Y="1201.0039401219967" GraphRef="c878d" RelX="-1.0" RelY="0.0" ArrowHead="mim-stimulation" />
    </Graphics>
  </Line>
  <Line GraphId="id94ba4b20">
    <Comment>A27: PARP1 is involved in DNA repair through its associations with base excision repair (BER) enzymes such as polymerase beta, XRCC1 and DNA ligase III (PMID: 9207086). </Comment>
    <BiopaxRef>e63</BiopaxRef>
    <Graphics ConnectorType="Elbow" ZOrder="12288" LineThickness="1.0" Color="00ff00">
      <Point X="639.697078060158" Y="388.3299486138165" GraphRef="c055f" RelX="0.0" RelY="0.0" />
      <Point X="344.4841649035221" Y="368.0" />
      <Point X="49.2304522665066" Y="1190.4252743784707" GraphRef="c878d" RelX="-0.5" RelY="-1.0" ArrowHead="mim-stimulation" />
    </Graphics>
  </Line>
  <Line GraphId="id35420d2f">
    <Comment>A30: Typically, ATM exists as an inactive dimer; autophosphorylation at S1981 leads to its monomerization and activation during DNA damage (PMID: 18156798).</Comment>
    <BiopaxRef>f81</BiopaxRef>
    <Graphics ConnectorType="Elbow" ZOrder="12288" LineThickness="1.0" Color="00ff00">
      <Point X="353.4884042146126" Y="463.5424201094048" GraphRef="a961f" RelX="0.2727272727272727" RelY="-1.0" />
      <Point X="335.59803188290994" Y="429.2810398000055" GraphRef="f52ac" RelX="0.0" RelY="0.0" ArrowHead="mim-catalysis" />
      <Anchor Position="0.30414401140759406" Shape="Intermolecular" GraphId="b7f2c" />
    </Graphics>
  </Line>
  <Line GraphId="idd2bd9061">
    <Comment>A1: PARP1 has three domains: a DNA binding domain (DBD), an auto-modification domain, and a catalytic domain, ordered from the N to the C terminus (PMID: 8226768).</Comment>
    <BiopaxRef>c03</BiopaxRef>
    <Graphics ConnectorType="Elbow" ZOrder="12288" LineThickness="1.0">
      <Point X="1118.2320845072563" Y="528.0980716687016" GraphRef="ef5f1" RelX="1.0" RelY="0.0" ArrowHead="mim-next-feature" />
      <Point X="1139.2105950191365" Y="528.166240088584" GraphRef="fd28a" RelX="-1.0" RelY="0.0" ArrowHead="mim-next-feature" />
      <Anchor Position="0.4620382878613591" Shape="None" GraphId="e83d0" />
    </Graphics>
  </Line>
  <Line GraphId="idede6aeb7">
    <Comment>A1: PARP1 has three domains: a DNA binding domain (DBD), an auto-modification domain, and a catalytic domain, ordered from the N to the C terminus (PMID: 8226768).</Comment>
    <BiopaxRef>c03</BiopaxRef>
    <Graphics ConnectorType="Elbow" ZOrder="12288" LineThickness="1.0">
      <Point X="1009.807868252517" Y="528.8197621225972" GraphRef="b0d3c" RelX="1.0" RelY="0.0" ArrowHead="mim-first-feature" />
      <Point X="1037.2649572649573" Y="528.4589168956494" />
      <Point X="1038.2320845072563" Y="528.0980716687016" GraphRef="ef5f1" RelX="-1.0" RelY="0.0" />
    </Graphics>
  </Line>
  <Line GraphId="ide30916cd">
    <Comment>A25: PARP1 is activated by either single strand breaks or double strand breaks (PMID: 10455009). </Comment>
    <BiopaxRef>f6e</BiopaxRef>
    <Graphics ConnectorType="Elbow" ZOrder="12288" LineThickness="1.0" Color="00ff00">
      <Point X="428.1561660884509" Y="339.4201632763824" GraphRef="a83b5" RelX="1.0" RelY="0.0" />
      <Point X="448.4455462759219" Y="339.2432511713607" />
      <Point X="872.2889409101062" Y="339.0663390663391" />
      <Point X="1296.1323355442905" Y="482.8626807844414" GraphRef="eca27" RelX="0.0" RelY="0.0" ArrowHead="mim-stimulation" />
    </Graphics>
  </Line>
  <Line GraphId="idcc158bd">
    <Comment>A25: PARP1 is activated by either single strand breaks or double strand breaks (PMID: 10455009). </Comment>
    <BiopaxRef>f6e</BiopaxRef>
    <Graphics ConnectorType="Elbow" ZOrder="12288" LineThickness="1.0" Color="00ff00">
      <Point X="428.0858967867682" Y="285.69989810992314" GraphRef="d52f2" RelX="1.0" RelY="0.0" />
      <Point X="425.89703588143533" Y="285.2056432827307" />
      <Point X="874.5501215351076" Y="284.71138845553827" />
      <Point X="1323.2032071887797" Y="482.8626807844414" GraphRef="d1864" RelX="0.0" RelY="0.0" ArrowHead="mim-stimulation" />
    </Graphics>
  </Line>
  <Line GraphId="id6a343e81">
    <Comment>A26: Once activated PARP1 may act to prevent additional damage to the DNA in the conversion of single-strand breaks (SSB) to double-stranded breaks (DSB) through its (ADP-ribosyl)ation activity (PMID: 18472309).</Comment>
    <BiopaxRef>be3</BiopaxRef>
    <Graphics ConnectorType="Elbow" ZOrder="12288" LineThickness="1.0">
      <Point X="388.0858967867682" Y="295.69989810992314" GraphRef="d52f2" RelX="0.0" RelY="1.0" />
      <Point X="388.12103143760953" Y="317.71501925545573" />
      <Point X="388.1561660884509" Y="329.4201632763824" GraphRef="a83b5" RelX="0.0" RelY="-1.0" ArrowHead="mim-conversion" />
      <Anchor Position="0.26102904331267013" Shape="None" GraphId="d8f9c" />
    </Graphics>
  </Line>
  <Line GraphId="idb4bf13d5">
    <Comment>A26: Once activated PARP1 may act to prevent additional damage to the DNA in the conversion of single-strand breaks (SSB) to double-stranded breaks (DSB) through its (ADP-ribosyl)ation activity (PMID: 18472309).</Comment>
    <BiopaxRef>be3</BiopaxRef>
    <Graphics ConnectorType="Elbow" ZOrder="12288" LineThickness="1.0" Color="ff0000">
      <Point X="876.1294186143228" Y="518.8197621225972" GraphRef="b0d3c" RelX="-0.4545454545454546" RelY="-1.0" />
      <Point X="388.0858967867682" Y="304.52020899516606" GraphRef="d8f9c" RelX="0.0" RelY="0.0" ArrowHead="mim-inhibition" />
    </Graphics>
  </Line>
  <Line GraphId="id176efd19">
    <Comment>A57: During normal apoptosis, PARP1 is cleaved by caspases; the role of these cleaved fragments play is not fully understood. One possibility is that the resulting N-terminal fragment continues to be able to bind to DNA, which inhibits the activity of uncleaved PARP1 (PMID: 11707529). </Comment>
    <BiopaxRef>dda</BiopaxRef>
    <Graphics ConnectorType="Elbow" ZOrder="12288" LineThickness="1.0" Color="ff0000">
      <Point X="1127.9251170046823" Y="558.6427457098291" GraphRef="c23fe" RelX="0.0" RelY="-1.0" />
      <Point X="1127.9564560060558" Y="528.0980716687016" GraphRef="e83d0" RelX="0.0" RelY="0.0" ArrowHead="mim-cleavage" />
    </Graphics>
  </Line>
  <Line GraphId="id54d0a477">
    <Comment>A58: Additionally, the cleavage of PARP1 into fragments helps to prevent cellular energy depletion (NAD and ATP) in response to severe DNA damage, which would trigger necrosis and block repair proteins from reaching the damaged DNA (PMID: 15911329).</Comment>
    <BiopaxRef>e7f</BiopaxRef>
    <Graphics ConnectorType="Elbow" ZOrder="12288" LineThickness="1.0" Color="00ff00">
      <Point X="1339.680716884576" Y="502.8626807844414" GraphRef="c01ea" RelX="0.0" RelY="0.0" />
      <Point X="986.8279477966089" Y="1165.0" />
      <Point X="633.9751787086418" Y="1165.1266017804894" />
      <Point X="612.9751787086418" Y="1165.2532035609788" GraphRef="a4eb7" RelX="1.0" RelY="0.0" ArrowHead="mim-stimulation" />
      <Anchor Position="0.9781357537885061" Shape="None" GraphId="b9e68" />
    </Graphics>
  </Line>
  <Line GraphId="id1f9fd017">
    <Comment>A73: Depletion of NAD+ depletes energy stores by two methods. First, synthesis of NAD+ requires the use ATP by Na/NMNATs in both the de novo and salvage pathways (PMID: 16959969). </Comment>
    <BiopaxRef>b8a</BiopaxRef>
    <Graphics ConnectorType="Elbow" ZOrder="12288" LineThickness="1.0" Color="00ff00">
      <Point X="845.6647602832426" Y="703.8624758354574" GraphRef="f98dc" RelX="1.0" RelY="0.0" />
      <Point X="867.951551675" Y="677.6959325400833" GraphRef="d224e" RelX="0.0" RelY="0.0" ArrowHead="mim-necessary-stimulation" />
    </Graphics>
  </Line>
  <Line GraphId="id87ed4886">
    <Comment>A59: PARP1 has also been implicated in a caspase-independent apoptotic pathway, whereby the activation of PARP1 leads to the release of apoptosis-inducing factor (AIF) from the mitochondria; AIF induces the fragmentation of chromatin in the nucleus to trigger apoptosis (PMID: 12114629).</Comment>
    <BiopaxRef>c00</BiopaxRef>
    <Graphics ConnectorType="Elbow" ZOrder="12288" LineThickness="1.0" Color="00ff00">
      <Point X="421.26656468130614" Y="1163.9943537534377" GraphRef="ab257" RelX="-1.0" RelY="0.0" />
      <Point X="422.0" Y="1163.8585512843017" />
      <Point X="352.9438898925938" Y="1163.7227488151657" GraphRef="b91b1" RelX="1.0" RelY="0.0" ArrowHead="mim-stimulation" />
      <Anchor Position="0.3788679313011651" Shape="None" GraphId="edfde" />
    </Graphics>
  </Line>
  <Line GraphId="id96ff837f">
    <Comment>A59: PARP1 has also been implicated in a caspase-independent apoptotic pathway, whereby the activation of PARP1 leads to the release of apoptosis-inducing factor (AIF) from the mitochondria; AIF induces the fragmentation of chromatin in the nucleus to trigger apoptosis (PMID: 12114629).</Comment>
    <BiopaxRef>c00</BiopaxRef>
    <Graphics ConnectorType="Elbow" ZOrder="12288" LineThickness="1.0" Color="00ff00">
      <Point X="643.0935134357442" Y="1165.0" GraphRef="b9e68" RelX="0.0" RelY="0.0" ArrowHead="mim-branching-right" />
      <Point X="396.46111715383637" Y="1163.7227488151657" GraphRef="edfde" RelX="0.0" RelY="0.0" ArrowHead="mim-stimulation" />
    </Graphics>
  </Line>
  <Line GraphId="id4cb72f54">
    <Comment>A59: PARP1 has also been implicated in a caspase-independent apoptotic pathway, whereby the activation of PARP1 leads to the release of apoptosis-inducing factor (AIF) from the mitochondria; AIF induces the fragmentation of chromatin in the nucleus to trigger apoptosis (PMID: 12114629).</Comment>
    <BiopaxRef>c00</BiopaxRef>
    <Graphics ConnectorType="Elbow" ZOrder="12288" LineThickness="1.0" Color="00ff00">
      <Point X="219.10502733335204" Y="1163.7227488151657" GraphRef="b91b1" RelX="-1.0" RelY="0.0" />
      <Point X="152.7232225482624" Y="1163.629960040889" GraphRef="e8f90" RelX="1.0" RelY="0.0" ArrowHead="mim-stimulation" />
    </Graphics>
  </Line>
  <Line GraphId="id23b72c01">
    <Graphics ConnectorType="Elbow" ZOrder="12288" LineThickness="1.0" Color="0000ff">
      <Point X="380.760294672744" Y="729.1528902424664" GraphRef="cfb5d" RelX="0.0" RelY="1.0" />
      <Point X="380.90428081176634" Y="792.9857405342078" GraphRef="a0b37" RelX="0.8181818181818183" RelY="-1.0" ArrowHead="mim-modification" />
      <Anchor Position="0.09811771225392898" Shape="None" GraphId="dd36a" />
    </Graphics>
  </Line>
  <Line GraphId="idaabffda4">
    <Comment>A45: SIRT1 has the capability of deacetylating p53 at several sites and SIRT1-deficient cells possess hyperacetylated p53 (PMID: 11672522; PMID: 12960381; PMID: 19132007). </Comment>
    <BiopaxRef>d27</BiopaxRef>
    <BiopaxRef>bf1</BiopaxRef>
    <BiopaxRef>ff7</BiopaxRef>
    <Graphics ConnectorType="Elbow" ZOrder="12288" LineThickness="1.0" Color="ff0000">
      <Point X="952.4913093858632" Y="735.388656227334" GraphRef="a4522" RelX="0.0" RelY="0.0" ArrowHead="mim-branching-left" />
      <Point X="861.3333333333334" Y="735.4094036488153" />
      <Point X="380.760294672744" Y="735.4301510702967" GraphRef="dd36a" RelX="0.0" RelY="0.0" ArrowHead="mim-cleavage" />
      <Anchor Position="0.4737946856044838" Shape="None" GraphId="b24ec" />
      <Anchor Position="0.6864966041246474" Shape="None" GraphId="ce30d" />
      <Anchor Position="0.7772658998706216" Shape="None" GraphId="f1857" />
      <Anchor Position="0.9172723064323776" Shape="None" GraphId="a63ac" />
      <Anchor Position="0.8877073389332311" Shape="None" GraphId="d6a73" />
      <Anchor Position="0.8580279221935654" Shape="None" GraphId="ad015" />
      <Anchor Position="0.8291646823662016" Shape="None" GraphId="debd7" />
      <Anchor Position="0.7074855797320879" Shape="None" GraphId="d0647" />
      <Anchor Position="0.9392490064210648" Shape="None" GraphId="dc75a" />
      <Anchor Position="0.7500806655286956" Shape="None" GraphId="b5e43" />
      <Anchor Position="0.8001864725722218" Shape="None" GraphId="bf1e4" />
      <Anchor Position="0.8946848076067508" Shape="None" GraphId="a318c" />
    </Graphics>
  </Line>
  <Line GraphId="id6b54cee2">
    <Comment>A83: SIRT1 mRNA is translated to SIRT1 protein.</Comment>
    <Graphics ConnectorType="Elbow" ZOrder="12288" LineThickness="1.0" Color="ff00ff">
      <Point X="665.8333333333334" Y="879.3508475457926" GraphRef="be67a" RelX="1.0" RelY="0.0" />
      <Point X="730.5812291369107" Y="879.3355899587618" GraphRef="bf734" RelX="-1.0" RelY="0.0" ArrowHead="mim-transcription-translation" />
    </Graphics>
  </Line>
  <Line GraphId="id6d01a9c6">
    <Comment>A46: p53 can repress SIRT1 expression during nutrient abundance via p53-binding sites on the SIRT1 promoter (PMID: 15604409; PMID: 19267881). </Comment>
    <BiopaxRef>ca2</BiopaxRef>
    <BiopaxRef>f5f</BiopaxRef>
    <Graphics ConnectorType="Elbow" ZOrder="12288" LineThickness="1.0">
      <Point X="317.85828960111564" Y="812.9857405342078" GraphRef="a0b37" RelX="-0.09090909090909083" RelY="1.0" ArrowHead="mim-binding" />
      <Point X="317.92610059323226" Y="844.9545454545455" />
      <Point X="317.99391158534894" Y="869.3185448009764" GraphRef="ebe91" RelX="-0.09090909090909083" RelY="-1.0" ArrowHead="mim-binding" />
      <Anchor Position="0.2217136868813963" Shape="Circle" GraphId="ceb20" />
      <Anchor Position="0.21639697224545684" Shape="None" GraphId="bb1d9" />
    </Graphics>
  </Line>
  <Line GraphId="idb8f85a49">
    <Comment>A82: SIRT1 gene is transcribed to SIRT1 mRNA</Comment>
    <Graphics ConnectorType="Elbow" ZOrder="12288" LineThickness="1.0" Color="ff00ff">
      <Point X="359.2974859582745" Y="879.3185448009764" GraphRef="ebe91" RelX="1.0" RelY="0.0" />
      <Point X="549.1666666666666" Y="879.3508475457926" GraphRef="be67a" RelX="-1.0" RelY="0.0" ArrowHead="mim-transcription-translation" />
      <Anchor Position="0.1722367936629707" Shape="None" GraphId="b8afb" />
      <Anchor Position="0.07432959717231985" Shape="None" GraphId="a81b1" />
      <Anchor Position="0.2442426786453981" Shape="None" GraphId="d0e27" />
      <Anchor Position="0.2594848085310852" Shape="None" GraphId="e87eb" />
    </Graphics>
  </Line>
  <Line GraphId="idee1dd50d">
    <Comment>A47: During nutrient deprivation, FOXO3A binds to p53 leading to the loss of the p53-repression of the SIRT1 promoter (PMID: 15604409). </Comment>
    <BiopaxRef>ca2</BiopaxRef>
    <Graphics ConnectorType="Elbow" ZOrder="12288" LineThickness="1.0">
      <Point X="208.88132963791045" Y="802.8839287990128" GraphRef="a82a0" RelX="1.0" RelY="0.0" ArrowHead="mim-binding" />
      <Point X="254.8122983904649" Y="802.9857405342078" GraphRef="a0b37" RelX="-1.0" RelY="0.0" ArrowHead="mim-binding" />
      <Anchor Position="0.22124663156941393" Shape="None" GraphId="c2679" />
      <Anchor Position="0.6124936597514555" Shape="Circle" GraphId="baf39" />
    </Graphics>
  </Line>
  <Line GraphId="id6f711284">
    <Comment>A46: p53 can repress SIRT1 expression during nutrient abundance via p53-binding sites on the SIRT1 promoter (PMID: 15604409; PMID: 19267881). </Comment>
    <BiopaxRef>ca2</BiopaxRef>
    <BiopaxRef>f5f</BiopaxRef>
    <Graphics ConnectorType="Elbow" ZOrder="12288" LineThickness="1.0" Color="ff0000">
      <Point X="317.85828960111564" Y="825.5055635107077" GraphRef="ceb20" RelX="0.0" RelY="0.0" />
      <Point X="338.42934346810796" Y="825.5027817553539" />
      <Point X="365.20127465169423" Y="825.5" />
      <Point X="391.97320583528057" Y="879.3508475457926" GraphRef="b8afb" RelX="0.0" RelY="0.0" ArrowHead="mim-inhibition" />
    </Graphics>
  </Line>
  <Line GraphId="id72f59728">
    <Comment>A47: During nutrient deprivation, FOXO3A binds to p53 leading to the loss of the p53-repression of the SIRT1 promoter (PMID: 15604409). </Comment>
    <BiopaxRef>ca2</BiopaxRef>
    <Graphics ConnectorType="Elbow" ZOrder="12288" LineThickness="1.0" Color="00ff00">
      <Point X="40.0" Y="234.82944729093856" GraphRef="e554f" RelX="-1.0" RelY="0.0" />
      <Point X="87.0" Y="463.1647236454693" />
      <Point X="153.03296363129965" Y="691.5" />
      <Point X="219.06592726259927" Y="802.8839287990128" GraphRef="c2679" RelX="0.0" RelY="0.0" ArrowHead="mim-stimulation" />
    </Graphics>
  </Line>
  <Line GraphId="id1f652646">
    <Comment>A47: During nutrient deprivation, FOXO3A binds to p53 leading to the loss of the p53-repression of the SIRT1 promoter (PMID: 15604409). </Comment>
    <BiopaxRef>ca2</BiopaxRef>
    <Graphics ConnectorType="Elbow" ZOrder="12288" LineThickness="1.0" Color="ff0000">
      <Point X="236.97430409219248" Y="802.9857405342078" GraphRef="baf39" RelX="0.0" RelY="0.0" />
      <Point X="237.35807703947023" Y="825.0" />
      <Point X="237.74184998674795" Y="825.1026685011952" />
      <Point X="317.85828960111564" Y="825.2053370023905" GraphRef="bb1d9" RelX="0.0" RelY="0.0" ArrowHead="mim-inhibition" />
    </Graphics>
  </Line>
  <Line GraphId="id298007cb">
    <Graphics ConnectorType="Elbow" ZOrder="12288" LineThickness="1.0" Color="0000ff">
      <Point X="615.973211527845" Y="728.5181286767337" GraphRef="d1695" RelX="0.0" RelY="1.0" />
      <Point X="615.7487710017316" Y="779.4176536192995" GraphRef="c32c5" RelX="-0.5" RelY="-1.0" ArrowHead="mim-modification" />
      <Anchor Position="0.40840527847975805" Shape="None" GraphId="fb937" />
      <Anchor Position="0.6445097604797585" Shape="Circle" GraphId="bf6a1" />
    </Graphics>
  </Line>
  <Line GraphId="id61808d81">
    <Comment>A52: During genotoxic stress, DBC1 is phosphorylated by ATM at T454 allowing for the greater inhibition of SIRT1 (PMID: 22465953).</Comment>
    <BiopaxRef>d17</BiopaxRef>
    <Graphics ConnectorType="Elbow" ZOrder="12288" LineThickness="1.0" Color="00ff00">
      <Point X="317.70765955120726" Y="483.5424201094048" GraphRef="a961f" RelX="-0.2727272727272727" RelY="1.0" />
      <Point X="317.6670933009091" Y="493.5805301475149" />
      <Point X="317.62652705061083" Y="621.3767578261803" />
      <Point X="615.7487710017316" Y="749.1729855048458" GraphRef="fb937" RelX="0.0" RelY="0.0" ArrowHead="mim-catalysis" />
    </Graphics>
  </Line>
  <Line GraphId="idde75b9e8">
    <Comment>A51: In humans, deleted in breast cancer 1 (DBC1) acts as an inhibitor of SIRT1 (PMID: 18235502). </Comment>
    <BiopaxRef>fec</BiopaxRef>
    <Graphics ConnectorType="Elbow" ZOrder="12288" LineThickness="1.0" Color="ff0000">
      <Point X="675.7487710017316" Y="789.4176536192995" GraphRef="c32c5" RelX="1.0" RelY="0.0" />
      <Point X="704.3289283415664" Y="774.1130108050795" />
      <Point X="952.4913093858632" Y="758.8083679908597" GraphRef="abeb9" RelX="0.0" RelY="0.0" ArrowHead="mim-inhibition" />
      <Anchor Position="0.18127957127455707" Shape="None" GraphId="e8a1c" />
      <Anchor Position="0.4248234584548143" Shape="None" GraphId="f8183" />
    </Graphics>
  </Line>
  <Line GraphId="id1a6a9c14">
    <Comment>A52: During genotoxic stress, DBC1 is phosphorylated by ATM at T454 allowing for the greater inhibition of SIRT1 (PMID: 22465953).</Comment>
    <BiopaxRef>d17</BiopaxRef>
    <Graphics ConnectorType="Elbow" ZOrder="12288" LineThickness="1.0" Color="00ff00">
      <Point X="615.7487710017316" Y="761.2435828896141" GraphRef="bf6a1" RelX="0.0" RelY="0.0" />
      <Point X="704.3289283415664" Y="762.2812040716823" GraphRef="e8a1c" RelX="0.0" RelY="0.0" ArrowHead="mim-stimulation" />
    </Graphics>
  </Line>
  <Line GraphId="id6f79b3f1">
    <Comment>A53: Active Regulator of SIRT1 (AROS) has been shown to bind to SIRT1 and help enhance the deacetylation of p53 by SIRT1 (PMID: 17964266).</Comment>
    <BiopaxRef>b7f</BiopaxRef>
    <Graphics ConnectorType="Elbow" ZOrder="12288" LineThickness="1.0">
      <Point X="650.6464912075896" Y="814.4005574414524" GraphRef="c63e8" RelX="1.0" RelY="0.0" ArrowHead="mim-binding" />
      <Point X="746.448839752475" Y="869.3355899587618" GraphRef="bf734" RelX="-0.935483870967742" RelY="-1.0" ArrowHead="mim-binding" />
      <Anchor Position="0.21467878369893584" Shape="Circle" GraphId="d558b" />
    </Graphics>
  </Line>
  <Line GraphId="ide196b524">
    <Comment>A48: HIC1 inhibits the expression of SIRT1 by binding to the SIRT1 promoter (PMID: 16269335).</Comment>
    <BiopaxRef>a45</BiopaxRef>
    <Graphics ConnectorType="Elbow" ZOrder="12288" LineThickness="1.0" Color="ff0000">
      <Point X="216.30699685982128" Y="833.8671106939818" GraphRef="c8b5d" RelX="1.0" RelY="0.0" />
      <Point X="239.75684568832378" Y="833.808569601752" />
      <Point X="306.5848162070506" Y="833.7500285095222" />
      <Point X="373.41278672577744" Y="879.3185448009764" GraphRef="a81b1" RelX="0.0" RelY="0.0" ArrowHead="mim-inhibition" />
    </Graphics>
  </Line>
  <Line GraphId="ide640a32c">
    <Comment>A43: PARP1 has been shown to be a direct activator of NF-kB through its direct binding to NF-kB; neither the DNA binding or enzymatic activity of PARP1 were necessary for this activation though acetylation of PARP1 by p300/CBP is required (PMID: 11590148; PMID: 16204234).</Comment>
    <BiopaxRef>e2e</BiopaxRef>
    <BiopaxRef>ea3</BiopaxRef>
    <Graphics ConnectorType="Elbow" ZOrder="12288" LineThickness="1.0">
      <Point X="842.7098062047743" Y="502.21697023925367" GraphRef="f542c" RelX="0.0" RelY="0.0" ArrowHead="mim-binding" />
      <Point X="639.5522388059701" Y="528.9446195734083" />
      <Point X="503.9990953229694" Y="555.672268907563" />
      <Point X="368.4459518399688" Y="686.0887548940133" GraphRef="e63d1" RelX="-0.5" RelY="-1.0" ArrowHead="mim-binding" />
      <Anchor Position="0.9366147283602052" Shape="Circle" GraphId="f7dbe" />
    </Graphics>
  </Line>
  <Line GraphId="ide1f9491e">
    <Graphics ConnectorType="Elbow" ZOrder="12288" LineThickness="1.0">
      <Point X="428.4459518399688" Y="696.0887548940133" GraphRef="e63d1" RelX="1.0" RelY="0.0" ArrowHead="mim-first-feature" />
      <Point X="456.5972222222222" Y="695.9030718471117" />
      <Point X="452.92731491385325" Y="695.7173888002103" GraphRef="f3392" RelX="-1.0" RelY="0.0" />
    </Graphics>
  </Line>
  <Line GraphId="idd71ee1b7">
    <Graphics ConnectorType="Elbow" ZOrder="12288" LineThickness="1.0" Color="0000ff">
      <Point X="582.3781160224789" Y="695.601990049751" GraphRef="f2775" RelX="-1.0" RelY="0.0" />
      <Point X="532.9273149138533" Y="695.7173888002103" GraphRef="f3392" RelX="1.0" RelY="0.0" ArrowHead="mim-modification" />
      <Anchor Position="0.4516191778948289" Shape="None" GraphId="b4c73" />
      <Anchor Position="0.21499285587317712" Shape="Circle" GraphId="a0bf5" />
    </Graphics>
  </Line>
  <Line GraphId="idd41593f4">
    <Comment>A42: SIRT1 is able to deacetylate the RelA/p65 subunit of NF-kB at K310 to inhibit NF-kB transactivation activity (PMID: 15152190). </Comment>
    <BiopaxRef>da6</BiopaxRef>
    <Graphics ConnectorType="Elbow" ZOrder="12288" LineThickness="1.0" Color="ff0000">
      <Point X="560.0129180867482" Y="735.4301510702967" GraphRef="ce30d" RelX="0.0" RelY="0.0" ArrowHead="mim-branching-right" />
      <Point X="560.0606932139779" Y="725.3333333333334" />
      <Point X="560.1084683412075" Y="695.7173888002103" GraphRef="b4c73" RelX="0.0" RelY="0.0" ArrowHead="mim-cleavage" />
    </Graphics>
  </Line>
  <Line GraphId="ideb26e1d8">
    <Graphics ConnectorType="Elbow" ZOrder="12288" LineThickness="1.0" Color="0000ff">
      <Point X="578.0858541713203" Y="1047.2125524332819" GraphRef="d08ec" RelX="-1.0" RelY="0.0" />
      <Point X="500.0731314904197" Y="1047.2222825645822" />
      <Point X="476.8856876683205" Y="1047.2320126958823" GraphRef="f31d6" RelX="1.0" RelY="0.0" ArrowHead="mim-modification" />
      <Anchor Position="0.6817723282436601" Shape="None" GraphId="e9fd1" />
      <Anchor Position="0.07387646988745186" Shape="Circle" GraphId="a67cb" />
      <Anchor Position="0.4" Shape="None" GraphId="d1403" />
      <Anchor Position="0.2429566954621606" Shape="None" GraphId="bb6e0" />
      <Anchor Position="0.5318951582570763" Shape="None" GraphId="f14e7" />
      <Anchor Position="0.5061974057160298" Shape="Circle" GraphId="dcf1b" />
    </Graphics>
  </Line>
  <Line GraphId="id1a1b2416">
    <Comment>A20: SIRT1 can act as a histone deacetylase, and it has been shown to deacetylase H1K26, H3K9, H3K14, and H4K16 (PMID: 10693811; PMID: 15469825). </Comment>
    <BiopaxRef>cf4</BiopaxRef>
    <BiopaxRef>b04</BiopaxRef>
    <Graphics ConnectorType="Elbow" ZOrder="12288" LineThickness="1.0" Color="ff0000">
      <Point X="508.1135300674344" Y="735.4301510702967" GraphRef="f1857" RelX="0.0" RelY="0.0" ArrowHead="mim-branching-left" />
      <Point X="508.7925939031272" Y="1037.162162162162" />
      <Point X="509.07711356738275" Y="1047.2125524332819" GraphRef="e9fd1" RelX="0.0" RelY="0.0" ArrowHead="mim-cleavage" />
      <Anchor Position="0.868487024324922" Shape="None" GraphId="a115d" />
      <Anchor Position="0.7507247312598292" Shape="None" GraphId="e7e3f" />
      <Anchor Position="0.8018055898534857" Shape="None" GraphId="e5611" />
    </Graphics>
  </Line>
  <Line GraphId="idd5144ac8">
    <Graphics ConnectorType="Elbow" ZOrder="12288" LineThickness="1.0" Color="0000ff">
      <Point X="178.31140087596435" Y="962.4106583072103" GraphRef="c0ad2" RelX="0.0" RelY="1.0" />
      <Point X="178.04835066832794" Y="1033.6218114210972" GraphRef="a8f85" RelX="0.0" RelY="-1.0" ArrowHead="mim-modification" />
      <Anchor Position="0.09949079724955921" Shape="None" GraphId="e1774" />
    </Graphics>
  </Line>
  <Line GraphId="id70c85e10">
    <Graphics ConnectorType="Elbow" ZOrder="12288" LineThickness="1.0" Color="0000ff">
      <Point X="351.8389499261518" Y="962.9945609227861" GraphRef="af7a3" RelX="0.0" RelY="1.0" />
      <Point X="351.71849939974993" Y="1034.5884363452087" GraphRef="ce793" RelX="0.8181818181818183" RelY="-1.0" ArrowHead="mim-modification" />
      <Anchor Position="0.6115452401083795" Shape="None" GraphId="c71dc" />
      <Anchor Position="0.4" Shape="None" GraphId="ca265" />
    </Graphics>
  </Line>
  <Line GraphId="id8c70f88">
    <Comment>A20: SIRT1 can act as a histone deacetylase, and it has been shown to deacetylase H1K26, H3K9, H3K14, and H4K16 (PMID: 10693811; PMID: 15469825). </Comment>
    <BiopaxRef>cf4</BiopaxRef>
    <BiopaxRef>b04</BiopaxRef>
    <Graphics ConnectorType="Elbow" ZOrder="12288" LineThickness="1.0" Color="ff0000">
      <Point X="508.1135300674344" Y="1007.0459808334729" GraphRef="a115d" RelX="0.0" RelY="0.0" ArrowHead="mim-branching-right" />
      <Point X="499.43693693693695" Y="1007.059651202429" />
      <Point X="351.71849939974993" Y="1006.7306650779688" GraphRef="c71dc" RelX="0.0" RelY="0.0" ArrowHead="mim-cleavage" />
      <Anchor Position="0.7692399372025017" Shape="None" GraphId="ad2b1" />
      <Anchor Position="0.4898449010430258" Shape="None" GraphId="e4b83" />
      <Anchor Position="0.4296071975970187" Shape="None" GraphId="cd809" />
      <Anchor Position="0.3430664201471819" Shape="None" GraphId="f2c79" />
    </Graphics>
  </Line>
  <Line GraphId="idf1313938">
    <Comment>A20: SIRT1 can act as a histone deacetylase, and it has been shown to deacetylase H1K26, H3K9, H3K14, and H4K16 (PMID: 10693811; PMID: 15469825). </Comment>
    <BiopaxRef>cf4</BiopaxRef>
    <BiopaxRef>b04</BiopaxRef>
    <Graphics ConnectorType="Elbow" ZOrder="12288" LineThickness="1.0" Color="ff0000">
      <Point X="508.1135300674344" Y="970.2162965091131" GraphRef="e7e3f" RelX="0.0" RelY="0.0" ArrowHead="mim-branching-right" />
      <Point X="499.7184684684685" Y="970.0170871773155" />
      <Point X="178.31140087596435" Y="969.5216837784457" GraphRef="e1774" RelX="0.0" RelY="0.0" ArrowHead="mim-cleavage" />
    </Graphics>
  </Line>
  <Line GraphId="id8886dba8">
    <Graphics ConnectorType="Elbow" ZOrder="12288" LineThickness="1.0" Color="0000ff">
      <Point X="317.90424469717175" Y="963.1867916162462" GraphRef="be31b" RelX="0.0" RelY="1.0" />
      <Point X="317.8739975989996" Y="1034.5884363452087" GraphRef="ce793" RelX="0.2727272727272727" RelY="-1.0" ArrowHead="mim-modification" />
      <Anchor Position="0.7344162352879096" Shape="None" GraphId="f306e" />
      <Anchor Position="0.24174639826125086" Shape="None" GraphId="a861a" />
    </Graphics>
  </Line>
  <Line GraphId="id952426f4">
    <Comment>A18: Protein kinase C phosphorylates NMNAT1 at S136 (PMID: 17360427). </Comment>
    <BiopaxRef>b22</BiopaxRef>
    <Graphics ConnectorType="Elbow" ZOrder="12288" LineThickness="1.0" Color="0000ff">
      <Point X="816.2821832083021" Y="631.4320987654327" GraphRef="af731" RelX="0.0" RelY="1.0" />
      <Point X="816.0862505672621" Y="659.3333333333334" />
      <Point X="815.8903179262222" Y="667.6959325400833" GraphRef="f4f23" RelX="0.0" RelY="-1.0" ArrowHead="mim-modification" />
      <Anchor Position="0.6233298718557144" Shape="Circle" GraphId="c2831" />
      <Anchor Position="0.2726882452147409" Shape="None" GraphId="bce5f" />
    </Graphics>
  </Line>
  <Line GraphId="id4d54551">
    <Comment>A18: NMNAT1 can bind to (ADP-ribose) polymers in vitro, which leads to the stimulation of PARP1 activity; this effect is diminished when NMNAT1 is phosphorylated at S136 (PMID: 17360427).</Comment>
    <BiopaxRef>b22</BiopaxRef>
    <Graphics ConnectorType="Elbow" ZOrder="12288" LineThickness="1.0">
      <Point X="1267.6900451576544" Y="512.8626807844414" GraphRef="c200a" RelX="-0.5" RelY="1.0" ArrowHead="mim-binding" />
      <Point X="1051.7901815419382" Y="615.6378600823045" />
      <Point X="835.8903179262222" Y="667.6959325400833" GraphRef="f4f23" RelX="0.5" RelY="-1.0" ArrowHead="mim-binding" />
      <Anchor Position="0.22650870588584118" Shape="Circle" GraphId="cb0d1" />
    </Graphics>
  </Line>
  <Line GraphId="id39242567">
    <Comment>A18: NMNAT1 can bind to (ADP-ribose) polymers in vitro, which leads to the stimulation of PARP1 activity; this effect is diminished when NMNAT1 is phosphorylated at S136 (PMID: 17360427).</Comment>
    <BiopaxRef>b22</BiopaxRef>
    <Graphics ConnectorType="Elbow" ZOrder="12288" LineThickness="1.0" Color="00ff00">
      <Point X="1237.5877475551995" Y="615.6378600823045" GraphRef="cb0d1" RelX="0.0" RelY="0.0" />
      <Point X="1237.5195399046809" Y="482.8626807844414" GraphRef="a6d41" RelX="0.0" RelY="0.0" ArrowHead="mim-stimulation" />
      <Anchor Position="0.1416186495922078" Shape="None" GraphId="af865" />
    </Graphics>
  </Line>
  <Line GraphId="id30ee711d">
    <Comment>A18: NMNAT1 can bind to (ADP-ribose) polymers in vitro, which leads to the stimulation of PARP1 activity; this effect is diminished when NMNAT1 is phosphorylated at S136 (PMID: 17360427).</Comment>
    <BiopaxRef>b22</BiopaxRef>
    <Graphics ConnectorType="Elbow" ZOrder="12288" LineThickness="1.0" Color="ff0000">
      <Point X="816.2821832083021" Y="654.2806909612461" GraphRef="c2831" RelX="0.0" RelY="0.0" />
      <Point X="1198.0" Y="625.542251352283" />
      <Point X="1237.5877475551995" Y="596.8247590154195" GraphRef="af865" RelX="0.0" RelY="0.0" ArrowHead="mim-inhibition" />
    </Graphics>
  </Line>
  <Line GraphId="ideb1a3661">
    <Comment>A19: A similar interaction has been shown to occur with SIRT1, whereby SIRT1 binds to NMNAT1 (PMID: 19478080).</Comment>
    <BiopaxRef>cde</BiopaxRef>
    <Graphics ConnectorType="Elbow" ZOrder="12288" LineThickness="1.0">
      <Point X="775.8903179262222" Y="677.6959325400833" GraphRef="f4f23" RelX="-1.0" RelY="0.0" ArrowHead="mim-binding" />
      <Point X="762.3164503680393" Y="869.3355899587618" GraphRef="bf734" RelX="-0.8709677419354839" RelY="-1.0" ArrowHead="mim-binding" />
    </Graphics>
  </Line>
  <Line GraphId="idc7d0f3e">
    <Comment>A53: Active Regulator of SIRT1 (AROS) has been shown to bind to SIRT1 and help enhance the deacetylation of p53 by SIRT1 (PMID: 17964266).</Comment>
    <BiopaxRef>b7f</BiopaxRef>
    <Graphics ConnectorType="Elbow" ZOrder="12288" LineThickness="1.0" Color="00ff00">
      <Point X="683.0066088319846" Y="814.4005574414524" GraphRef="d558b" RelX="0.0" RelY="0.0" />
      <Point X="682.9225033110199" Y="815.4350828729281" />
      <Point X="682.8383977900552" Y="814.485497237569" />
      <Point X="684.8917243930424" Y="813.5359116022098" />
      <Point X="681.6300278264155" Y="735.4301510702967" GraphRef="b24ec" RelX="0.0" RelY="0.0" ArrowHead="mim-stimulation" />
    </Graphics>
  </Line>
  <Line GraphId="id39fbb19f">
    <Comment>A4: Phosphorylation of SIRT1 by JNK at S27, S47, and T530 (PMID: 20027304) and CK2 at S659 (PMID: 19680552; PMID: 19236849) helps to stimulate its deacetylation activity. </Comment>
    <BiopaxRef>c75</BiopaxRef>
    <BiopaxRef>fba</BiopaxRef>
    <BiopaxRef>f46</BiopaxRef>
    <Graphics ConnectorType="Elbow" ZOrder="12288" LineThickness="1.0" Color="00ff00">
      <Point X="932.070931458311" Y="1055.5061841502516" GraphRef="a1d75" RelX="0.0" RelY="-1.0" />
      <Point X="932.1371606444097" Y="1016.0329821346769" />
      <Point X="932.2033898305084" Y="1005.0410551072264" />
      <Point X="857.8926171029962" Y="994.049128079776" GraphRef="e7c27" RelX="0.0" RelY="0.0" ArrowHead="mim-catalysis" />
    </Graphics>
  </Line>
  <Line GraphId="idd16e791e">
    <Comment>A20: SIRT1 can act as a histone deacetylase, and it has been shown to deacetylase H1K26, H3K9, H3K14, and H4K16 (PMID: 10693811; PMID: 15469825). </Comment>
    <BiopaxRef>cf4</BiopaxRef>
    <BiopaxRef>b04</BiopaxRef>
    <Graphics ConnectorType="Elbow" ZOrder="12288" LineThickness="1.0" Color="ff0000">
      <Point X="387.88098878138265" Y="1006.7306650779688" GraphRef="ad2b1" RelX="0.0" RelY="0.0" ArrowHead="mim-branching-left" />
      <Point X="360.74716344658407" Y="1015.5" />
      <Point X="333.0" Y="1015.7486259867347" />
      <Point X="317.8739975989996" Y="1015.6172855932515" GraphRef="f306e" RelX="0.0" RelY="0.0" ArrowHead="mim-cleavage" />
    </Graphics>
  </Line>
  <Line GraphId="id67c30278">
    <Comment>A4: Phosphorylation of SIRT1 by JNK at S27, S47, and T530 (PMID: 20027304) and CK2 at S659 (PMID: 19680552; PMID: 19236849) helps to stimulate its deacetylation activity. </Comment>
    <BiopaxRef>c75</BiopaxRef>
    <BiopaxRef>fba</BiopaxRef>
    <BiopaxRef>f46</BiopaxRef>
    <Graphics ConnectorType="Elbow" ZOrder="12288" LineThickness="1.0" Color="00ff00">
      <Point X="775.2990408716829" Y="976.085223872187" GraphRef="e196b" RelX="0.0" RelY="0.0" />
      <Point X="431.6650816868534" Y="1006.7306650779688" GraphRef="e4b83" RelX="0.0" RelY="0.0" ArrowHead="mim-production-wo-loss" />
    </Graphics>
  </Line>
  <Line GraphId="id1da8974a">
    <Comment>A4: Phosphorylation of SIRT1 by JNK at S27, S47, and T530 (PMID: 20027304) and CK2 at S659 (PMID: 19680552; PMID: 19236849) helps to stimulate its deacetylation activity. </Comment>
    <BiopaxRef>c75</BiopaxRef>
    <Graphics ConnectorType="Elbow" ZOrder="12288" LineThickness="1.0" Color="00ff00">
      <Point X="825.793321536911" Y="960.6695057884799" GraphRef="eb127" RelX="0.0" RelY="0.0" />
      <Point X="441.1049530616145" Y="1006.7306650779688" GraphRef="cd809" RelX="0.0" RelY="0.0" ArrowHead="mim-stimulation" />
    </Graphics>
  </Line>
  <Line GraphId="idd6e13d3c">
    <Comment>A4: Phosphorylation of SIRT1 by JNK at S27, S47, and T530 (PMID: 20027304) and CK2 at S659 (PMID: 19680552; PMID: 19236849) helps to stimulate its deacetylation activity. </Comment>
    <BiopaxRef>c75</BiopaxRef>
    <BiopaxRef>fba</BiopaxRef>
    <BiopaxRef>f46</BiopaxRef>
    <Graphics ConnectorType="Elbow" ZOrder="12288" LineThickness="1.0" Color="00ff00">
      <Point X="841.6545034458611" Y="949.729493333252" GraphRef="b2da7" RelX="0.0" RelY="0.0" />
      <Point X="454.6667882755105" Y="1006.7306650779688" GraphRef="f2c79" RelX="0.0" RelY="0.0" ArrowHead="mim-stimulation" />
    </Graphics>
  </Line>
  <Line GraphId="id5b2057e5">
    <Comment>A10: Sumolyation at K734 increases the activity of SIRT1; association with SENP1, a nuclear desumoylase, reduces the activity of SIRT1 in response to genotoxic stress (PMID: 17934453). </Comment>
    <BiopaxRef>a60</BiopaxRef>
    <Graphics ConnectorType="Elbow" ZOrder="12288" LineThickness="1.0" Color="00ff00">
      <Point X="984.4629989859404" Y="917.1640547605647" GraphRef="a07d0" RelX="0.0" RelY="0.0" />
      <Point X="676.1194029850745" Y="858.8959969640966" />
      <Point X="952.4913093858632" Y="800.6279391676286" GraphRef="f62b7" RelX="0.0" RelY="0.0" ArrowHead="mim-stimulation" />
    </Graphics>
  </Line>
  <Line GraphId="id2c1aa725">
    <Comment>A11: Transnitrosylation of SIRT1 by GAPDH at C387 and C390 has been suggested to inhibit the activity of SIRT1 (PMID: 20972425).</Comment>
    <BiopaxRef>dfd</BiopaxRef>
    <Graphics ConnectorType="Elbow" ZOrder="12288" LineThickness="1.0" Color="ff0000">
      <Point X="1159.0067157571484" Y="916.1007308035119" GraphRef="ba8ad" RelX="0.0" RelY="0.0" />
      <Point X="1224.5" Y="886.5417385408629" />
      <Point X="952.4913093858632" Y="857.2160846856938" GraphRef="be860" RelX="0.0" RelY="0.0" ArrowHead="mim-inhibition" />
    </Graphics>
  </Line>
  <Line GraphId="idc9bd86c8">
    <Comment>A11: Transnitrosylation of SIRT1 by GAPDH at C387 and C390 has been suggested to inhibit the activity of SIRT1 (PMID: 20972425).</Comment>
    <BiopaxRef>dfd</BiopaxRef>
    <Graphics ConnectorType="Elbow" ZOrder="12288" LineThickness="1.0" Color="ff0000">
      <Point X="1190.741936988277" Y="924.679853713004" GraphRef="ff8b6" RelX="0.0" RelY="0.0" />
      <Point X="1233.2719459791283" Y="880.9339332034344" />
      <Point X="952.4913093858632" Y="837.188012693865" GraphRef="f3941" RelX="0.0" RelY="0.0" ArrowHead="mim-inhibition" />
    </Graphics>
  </Line>
  <Line GraphId="id61fd4d20">
    <Comment>A9: Methylation of SIRT1 by Set7/9 at K233, K235, K236, and K238 inhibits the SIRT1-mediated deacetylation of p53 (PMID: 21245319). </Comment>
    <BiopaxRef>bb9</BiopaxRef>
    <Graphics ConnectorType="Elbow" ZOrder="12288" LineThickness="1.0" Color="ff0000">
      <Point X="1047.9334414481978" Y="923.1331085722699" GraphRef="d86c6" RelX="0.0" RelY="0.0" />
      <Point X="430.13100436681225" Y="923.066554286135" />
      <Point X="429.9887030815121" Y="923.0" />
      <Point X="428.06171563369" Y="735.4301510702967" GraphRef="a63ac" RelX="0.0" RelY="0.0" ArrowHead="mim-inhibition" />
    </Graphics>
  </Line>
  <Line GraphId="id406576c">
    <Comment>A9: Methylation of SIRT1 by Set7/9 at K233, K235, K236, and K238 inhibits the SIRT1-mediated deacetylation of p53 (PMID: 21245319). </Comment>
    <BiopaxRef>bb9</BiopaxRef>
    <Graphics ConnectorType="Elbow" ZOrder="12288" LineThickness="1.0" Color="ff0000">
      <Point X="1063.8010520637622" Y="929.888456399426" GraphRef="e72b8" RelX="0.0" RelY="0.0" />
      <Point X="446.5" Y="929.7527867582716" />
      <Point X="445.89758958845795" Y="929.6171171171171" />
      <Point X="444.966151295621" Y="735.4301510702967" GraphRef="d6a73" RelX="0.0" RelY="0.0" ArrowHead="mim-inhibition" />
    </Graphics>
  </Line>
  <Line GraphId="ideacfeea0">
    <Comment>A9: Methylation of SIRT1 by Set7/9 at K233, K235, K236, and K238 inhibits the SIRT1-mediated deacetylation of p53 (PMID: 21245319). </Comment>
    <BiopaxRef>bb9</BiopaxRef>
    <Graphics ConnectorType="Elbow" ZOrder="12288" LineThickness="1.0" Color="ff0000">
      <Point X="1079.6686626793266" Y="935.735349515899" GraphRef="c1012" RelX="0.0" RelY="0.0" />
      <Point X="467.2489082969433" Y="935.662434583277" />
      <Point X="465.72061986500387" Y="935.5895196506551" />
      <Point X="461.93602588702043" Y="735.4301510702967" GraphRef="ad015" RelX="0.0" RelY="0.0" ArrowHead="mim-inhibition" />
    </Graphics>
  </Line>
  <Line GraphId="id67ee311d">
    <Comment>A9: Methylation of SIRT1 by Set7/9 at K233, K235, K236, and K238 inhibits the SIRT1-mediated deacetylation of p53 (PMID: 21245319). </Comment>
    <BiopaxRef>bb9</BiopaxRef>
    <Graphics ConnectorType="Elbow" ZOrder="12288" LineThickness="1.0" Color="ff0000">
      <Point X="1095.5362732948909" Y="941.8152743902589" GraphRef="d9f35" RelX="0.0" RelY="0.0" />
      <Point X="479.1666666666667" Y="941.7162100333264" />
      <Point X="478.97984462612595" Y="941.6171456763941" />
      <Point X="478.4392329570313" Y="735.4301510702967" GraphRef="debd7" RelX="0.0" RelY="0.0" ArrowHead="mim-inhibition" />
    </Graphics>
  </Line>
  <Line GraphId="idcb2b1ecc">
    <Comment>A16: In mouse cardiomyocytes, Rajamohan et al. found increased levels of PARP1 acetylation in SIRT1 knockout mice in response to mechanical stress, suggesting that SIRT1 can deacetylate PARP1 (PMID: 19470756).</Comment>
    <BiopaxRef>cf1</BiopaxRef>
    <Graphics ConnectorType="Elbow" ZOrder="12288" LineThickness="1.0" Color="ff0000">
      <Point X="952.4913093858632" Y="783.4376207858501" GraphRef="caa85" RelX="0.0" RelY="0.0" ArrowHead="mim-branching-left" />
      <Point X="756.3786008230452" Y="633.5298054008952" />
      <Point X="842.7098062047743" Y="483.62199001594024" GraphRef="c2834" RelX="0.0" RelY="0.0" ArrowHead="mim-cleavage" />
    </Graphics>
  </Line>
  <Line GraphId="id3ac36689">
    <Comment>A50: Over 15 micro-RNAs have been shown to affect the expression of SIRT1 either directly or by decreasing the expression of HuR, which stabilizes SIRT1 mRNA by binding on to the 3'-UTR region (PMID: 22479251). </Comment>
    <BiopaxRef>ced</BiopaxRef>
    <Graphics ConnectorType="Elbow" ZOrder="12288" LineThickness="1.0">
      <Point X="568.6111111111111" Y="869.3508475457926" GraphRef="be67a" RelX="-0.6666666666666667" RelY="-1.0" />
      <Point X="569.1960671303849" Y="839.0502901353965" GraphRef="c517d" RelX="0.0" RelY="1.0" ArrowHead="mim-conversion" />
      <Anchor Position="0.30905430179434296" Shape="None" GraphId="c7a22" />
    </Graphics>
  </Line>
  <Line GraphId="id9076eb55">
    <Comment>A50: Over 15 micro-RNAs have been shown to affect the expression of SIRT1 either directly or by decreasing the expression of HuR, which stabilizes SIRT1 mRNA by binding on to the 3'-UTR region (PMID: 22479251). </Comment>
    <BiopaxRef>ced</BiopaxRef>
    <Graphics ConnectorType="Elbow" ZOrder="12288" LineThickness="1.0" Color="ff0000">
      <Point X="216.6602192134107" Y="859.1955190199868" GraphRef="efabc" RelX="1.0" RelY="0.0" />
      <Point X="215.0" Y="859.5005328886065" />
      <Point X="568.6111111111111" Y="859.8055467572261" GraphRef="c7a22" RelX="0.0" RelY="0.0" ArrowHead="mim-inhibition" />
      <Anchor Position="0.06019660096076746" Shape="None" GraphId="e51b6" />
    </Graphics>
  </Line>
  <Line GraphId="id408910f7">
    <Comment>A49: In this loop, p53 stimulates the expression of miRNA-34, which subsequently drives down the expression of SIRT1. The consequence of this being that SIRT1 is less available to deacetylate p53 and inhibit p53 activity (PMID: 19221490).</Comment>
    <BiopaxRef>b75</BiopaxRef>
    <Graphics ConnectorType="Elbow" ZOrder="12288" LineThickness="1.0" Color="ff0000">
      <Point X="217.81001504405756" Y="898.0227810015036" GraphRef="df172" RelX="1.0" RelY="0.0" />
      <Point X="373.41278672577744" Y="879.3185448009764" GraphRef="a81b1" RelX="0.0" RelY="0.0" ArrowHead="mim-inhibition" />
    </Graphics>
  </Line>
  <Line GraphId="id48784218">
    <Comment>A49: In this loop, p53 stimulates the expression of miRNA-34, which subsequently drives down the expression of SIRT1. The consequence of this being that SIRT1 is less available to deacetylate p53 and inhibit p53 activity (PMID: 19221490).</Comment>
    <BiopaxRef>b75</BiopaxRef>
    <Graphics ConnectorType="Elbow" ZOrder="12288" LineThickness="1.0" Color="ff00ff">
      <Point X="267.42149663259505" Y="812.9857405342078" GraphRef="a0b37" RelX="-0.8181818181818181" RelY="1.0" />
      <Point X="232.61575583832632" Y="873.0395817774458" />
      <Point X="197.81001504405756" Y="888.0227810015036" GraphRef="df172" RelX="0.5" RelY="-1.0" ArrowHead="mim-production-wo-loss" />
    </Graphics>
  </Line>
  <Line GraphId="id7bf8ad47">
    <Comment>A44: p53, a well-studied tumor suppressor that acts as a transcription factor capable of inducing apoptosis (PMID: 19776744).</Comment>
    <BiopaxRef>fff</BiopaxRef>
    <Graphics ConnectorType="Elbow" ZOrder="12288" LineThickness="1.0" Color="00ff00">
      <Point X="343.0766860853759" Y="792.9857405342078" GraphRef="a0b37" RelX="0.2727272727272727" RelY="-1.0" />
      <Point X="193.27892742195363" Y="745.4954954954954" />
      <Point X="43.481168758531346" Y="954.5627277681922" />
      <Point X="63.481168758531346" Y="1163.629960040889" GraphRef="e8f90" RelX="-1.0" RelY="0.0" ArrowHead="mim-stimulation" />
    </Graphics>
  </Line>
  <Line GraphId="id5c1e83f5">
    <Graphics ConnectorType="Elbow" ZOrder="12288" LineThickness="1.0" Color="0000ff">
      <Point X="577.7961831097273" Y="472.5769418455402" GraphRef="e8c85" RelX="-1.0" RelY="0.0" />
      <Point X="519.1052829238297" Y="472.7285606674733" GraphRef="b5685" RelX="1.0" RelY="0.0" ArrowHead="mim-modification" />
      <Anchor Position="0.12388042524522949" Shape="None" GraphId="bf480" />
      <Anchor Position="0.7563837507715077" Shape="None" GraphId="f8a71" />
      <Anchor Position="0.29284382206576126" Shape="Circle" GraphId="bca6c" />
    </Graphics>
  </Line>
  <Line GraphId="idaaf76fcb">
    <Comment>A32: NBS1 is phosphorylated at S343 by ATM, which is important to the DNA damage response (PMID: 18156798).</Comment>
    <BiopaxRef>f81</BiopaxRef>
    <Graphics ConnectorType="Elbow" ZOrder="12288" LineThickness="1.0" Color="00ff00">
      <Point X="569.4166292694431" Y="495.5534520619537" GraphRef="b2f90" RelX="0.0" RelY="0.0" ArrowHead="mim-branching-left" />
      <Point X="569.9681237545519" Y="486.21420996818665" />
      <Point X="570.5196182396606" Y="485.68398727465535" />
      <Point X="570.5131825360986" Y="485.1537645811241" />
      <Point X="570.5067468325367" Y="472.5769418455402" GraphRef="bf480" RelX="0.0" RelY="0.0" ArrowHead="mim-catalysis" />
    </Graphics>
  </Line>
  <Line GraphId="id25b5b7b2">
    <Graphics ConnectorType="Elbow" ZOrder="12288" LineThickness="1.0" Color="0000ff">
      <Point X="499.06976744186056" Y="528.9179755671896" GraphRef="b91c8" RelX="0.0" RelY="-1.0" />
      <Point X="499.1052829238297" Y="482.7285606674733" GraphRef="b5685" RelX="0.5" RelY="1.0" ArrowHead="mim-modification" />
      <Anchor Position="0.5316226487599399" Shape="None" GraphId="da35d" />
      <Anchor Position="0.2742684425606817" Shape="Circle" GraphId="ce8a6" />
    </Graphics>
  </Line>
  <Line GraphId="idba8efb25">
    <Comment>A33: In order for NBS1 to be phosphorylated, it is necessary for NBS1 to be in a hypoacetylated state, which SIRT1 helps to maintain by deacetylating NBS1 both in vitro and in vivo (PMID: 18156798). </Comment>
    <BiopaxRef>f81</BiopaxRef>
    <Graphics ConnectorType="Elbow" ZOrder="12288" LineThickness="1.0" Color="ff0000">
      <Point X="548.0119988306706" Y="735.4301510702967" GraphRef="d0647" RelX="0.0" RelY="0.0" ArrowHead="mim-branching-right" />
      <Point X="548.0201551281765" Y="725.3333333333334" />
      <Point X="548.0283114256824" Y="614.8563022271184" />
      <Point X="499.1052829238297" Y="504.3792711209033" GraphRef="da35d" RelX="0.0" RelY="0.0" ArrowHead="mim-cleavage" />
      <Anchor Position="0.39787215323682723" Shape="None" GraphId="ca1e2" />
    </Graphics>
  </Line>
  <Line GraphId="iddf57e598">
    <Comment>A33: In order for NBS1 to be phosphorylated, it is necessary for NBS1 to be in a hypoacetylated state, which SIRT1 helps to maintain by deacetylating NBS1 both in vitro and in vivo (PMID: 18156798). </Comment>
    <BiopaxRef>f81</BiopaxRef>
    <Graphics ConnectorType="Elbow" ZOrder="12288" LineThickness="1.0" Color="ff0000">
      <Point X="499.06976744186056" Y="516.2399359039288" GraphRef="ce8a6" RelX="0.0" RelY="0.0" />
      <Point X="502.2959183673469" Y="516.9483850687072" />
      <Point X="517.8680975335103" Y="517.6568342334857" />
      <Point X="533.4402766996736" Y="472.7285606674733" GraphRef="f8a71" RelX="0.0" RelY="0.0" ArrowHead="mim-inhibition" />
    </Graphics>
  </Line>
  <Line GraphId="id7ccc369e">
    <Comment>A28: MRN is important in the response to double strand DNA breaks. It promotes the activation of ATM when it is bound to NBS1 via a site on the C-terminus of NBS1, and furthermore, it helps retain ATM at regions of DNA damage (PMID: 14532133; PMID: 16622404). </Comment>
    <BiopaxRef>e07</BiopaxRef>
    <BiopaxRef>a03</BiopaxRef>
    <Graphics ConnectorType="Elbow" ZOrder="12288" LineThickness="1.0" Color="00ff00">
      <Point X="527.1052829238297" Y="443.8823039596624" GraphRef="b2d55" RelX="1.0" RelY="0.0" />
      <Point X="547.1052829238297" Y="443.8393492226732" />
      <Point X="550.2104403085566" Y="443.796394485684" />
      <Point X="553.3155976932834" Y="495.5534520619537" GraphRef="fb1b8" RelX="0.0" RelY="0.0" ArrowHead="mim-stimulation" />
    </Graphics>
  </Line>
  <Line GraphId="idcfef5b6f">
    <Comment>A55: The association of Ku70 and Bax sequesters Bax, thereby inhibiting apoptosis (PMID: 15205477).</Comment>
    <BiopaxRef>c08</BiopaxRef>
    <Graphics ConnectorType="Elbow" ZOrder="12288" LineThickness="1.0">
      <Point X="194.3101929046863" Y="661.049590755898" GraphRef="fc896" RelX="1.0" RelY="0.0" ArrowHead="mim-binding" />
      <Point X="236.8243960823462" Y="661.0681271064036" GraphRef="c0398" RelX="-1.0" RelY="0.0" ArrowHead="mim-binding" />
      <Anchor Position="0.29850389093435314" Shape="None" GraphId="bc731" />
      <Anchor Position="0.699468600337812" Shape="None" GraphId="f60d3" />
      <Anchor Position="0.510182426835706" Shape="Circle" GraphId="dc2de" />
    </Graphics>
  </Line>
  <Line GraphId="id2c5a3545">
    <Graphics ConnectorType="Elbow" ZOrder="12288" LineThickness="1.0" Color="0000ff">
      <Point X="134.17354769614604" Y="602.5871561430865" GraphRef="c00f1" RelX="0.0" RelY="1.0" />
      <Point X="134.3101929046863" Y="651.049590755898" GraphRef="fc896" RelX="-0.5" RelY="-1.0" ArrowHead="mim-modification" />
      <Anchor Position="0.7331469682271975" Shape="Circle" GraphId="c74c7" />
      <Anchor Position="0.451990822733399" Shape="None" GraphId="f9c22" />
      <Anchor Position="0.09104617785598808" Shape="None" GraphId="c3bec" />
    </Graphics>
  </Line>
  <Line GraphId="id7b3f99a3">
    <Comment>A54: Ku70 can be deacetylated by SIRT1 at K539 and K542 and acetylation of Ku70 leads to the dissociation of the Ku70 and Bax (PMID: 15205477).</Comment>
    <BiopaxRef>c08</BiopaxRef>
    <Graphics ConnectorType="Elbow" ZOrder="12288" LineThickness="1.0" Color="ff0000">
      <Point X="134.3101929046863" Y="638.0807789642018" GraphRef="c74c7" RelX="0.0" RelY="0.0" />
      <Point X="154.5509247294335" Y="638.0403894821009" />
      <Point X="180.7786529376873" Y="638.0" />
      <Point X="207.00638114594108" Y="661.049590755898" GraphRef="bc731" RelX="0.0" RelY="0.0" ArrowHead="mim-inhibition" />
    </Graphics>
  </Line>
  <Line GraphId="id6721eafa">
    <Comment>A55: The association of Ku70 and Bax sequesters Bax, thereby inhibiting apoptosis (PMID: 15205477).</Comment>
    <BiopaxRef>c08</BiopaxRef>
    <Graphics ConnectorType="Elbow" ZOrder="12288" LineThickness="1.0" Color="ff0000">
      <Point X="215.9911128266311" Y="661.0681271064036" GraphRef="dc2de" RelX="0.0" RelY="0.0" />
      <Point X="71.594082739416" Y="1153.629960040889" GraphRef="e8f90" RelX="-0.8181818181818181" RelY="-1.0" ArrowHead="mim-inhibition" />
    </Graphics>
  </Line>
  <Line GraphId="id29b0f549">
    <Comment>A54: Ku70 can be deacetylated by SIRT1 at K539 and K542 and acetylation of Ku70 leads to the dissociation of the Ku70 and Bax (PMID: 15205477).</Comment>
    <BiopaxRef>c08</BiopaxRef>
    <Graphics ConnectorType="Elbow" ZOrder="12288" LineThickness="1.0" Color="ff0000">
      <Point X="548.0283114256824" Y="624.0461515323786" GraphRef="ca1e2" RelX="0.0" RelY="0.0" ArrowHead="mim-branching-left" />
      <Point X="134.3101929046863" Y="624.4168490070851" GraphRef="f9c22" RelX="0.0" RelY="0.0" ArrowHead="mim-cleavage" />
      <Anchor Position="0.7783279312908195" Shape="None" GraphId="a021e" />
    </Graphics>
  </Line>
  <Line GraphId="id47bb38c2">
    <Graphics ConnectorType="Elbow" ZOrder="12288" LineThickness="1.0" Color="0000ff">
      <Point X="87.05882352941178" Y="859.2317946252065" GraphRef="f89f8" RelX="1.0" RelY="0.0" />
      <Point X="112.15686274509805" Y="859.2136568225967" />
      <Point X="136.6602192134107" Y="859.1955190199868" GraphRef="efabc" RelX="-1.0" RelY="0.0" ArrowHead="mim-modification" />
      <Anchor Position="0.2772227074515806" Shape="None" GraphId="ee744" />
      <Anchor Position="0.6984738775868516" Shape="Circle" GraphId="c43c4" />
    </Graphics>
  </Line>
  <Line GraphId="id2de8f867">
    <Comment>A34: When activated by oxidative stress, CHK2 phosphorylates HuR at several sites causing it to dissociate from SIRT1 mRNA, thereby reducing the half-life of the SIRT1 mRNA (PMID: 17317627). </Comment>
    <BiopaxRef>a09</BiopaxRef>
    <Graphics ConnectorType="Elbow" ZOrder="12288" LineThickness="1.0" Color="00ff00">
      <Point X="168.3464879599085" Y="494.446757740679" GraphRef="a4afc" RelX="-1.0" RelY="0.0" />
      <Point X="100.84925690021231" Y="502.3705080316797" />
      <Point X="100.83438502800642" Y="510.2942583226804" />
      <Point X="100.81951315580054" Y="859.2317946252065" GraphRef="ee744" RelX="0.0" RelY="0.0" ArrowHead="mim-catalysis" />
      <Anchor Position="0.08756180697591702" Shape="None" GraphId="f8e0e" />
    </Graphics>
  </Line>
  <Line GraphId="id3819d6e5">
    <Comment>A34: When activated by oxidative stress, CHK2 phosphorylates HuR at several sites causing it to dissociate from SIRT1 mRNA, thereby reducing the half-life of the SIRT1 mRNA (PMID: 17317627). </Comment>
    <BiopaxRef>a09</BiopaxRef>
    <Graphics ConnectorType="Elbow" ZOrder="12288" LineThickness="1.0" Color="ff0000">
      <Point X="121.69316466395415" Y="859.1955190199868" GraphRef="c43c4" RelX="0.0" RelY="0.0" />
      <Point X="177.922882906962" Y="846.0648148148147" />
      <Point X="234.15260114996983" Y="859.8055467572261" GraphRef="e51b6" RelX="0.0" RelY="0.0" ArrowHead="mim-inhibition" />
    </Graphics>
  </Line>
  <Line GraphId="ide9c1f516">
    <Comment>A35: E2F1 induces the transcription of SIRT1, but conversely, E2F1 has been suggested to be a target for SIRT1 deacetylation (PMID: 16892051). </Comment>
    <BiopaxRef>adb</BiopaxRef>
    <Graphics ConnectorType="Elbow" ZOrder="12288" LineThickness="1.0" Color="00ff00">
      <Point X="218.0199818346956" Y="923.7057220708452" GraphRef="a76f4" RelX="1.0" RelY="0.0" />
      <Point X="391.97320583528057" Y="879.3508475457926" GraphRef="b8afb" RelX="0.0" RelY="0.0" ArrowHead="mim-stimulation" />
      <Anchor Position="0.8543946428721052" Shape="None" GraphId="a63dc" />
      <Anchor Position="0.26259980084755546" Shape="None" GraphId="cea7b" />
    </Graphics>
  </Line>
  <Line GraphId="idb2513a4d">
    <Graphics ConnectorType="Elbow" ZOrder="12288" LineThickness="1.0" Color="0000ff">
      <Point X="90.31429573475062" Y="923.7683563996729" GraphRef="c0062" RelX="1.0" RelY="0.0" />
      <Point X="115.7112526539278" Y="923.7370392352591" />
      <Point X="138.0199818346956" Y="923.7057220708452" GraphRef="a76f4" RelX="-1.0" RelY="0.0" ArrowHead="mim-modification" />
      <Anchor Position="0.20795599562622924" Shape="None" GraphId="eeda4" />
      <Anchor Position="0.6641700736195368" Shape="Circle" GraphId="d7e4e" />
      <Anchor Position="0.4877795431165376" Shape="None" GraphId="ed3c7" />
    </Graphics>
  </Line>
  <Line GraphId="idb031d391">
    <Comment>A36: E2F1 induces the transcription of SIRT1, but conversely, E2F1 has been suggested to be a target for SIRT1 deacetylation (PMID: 16892051). </Comment>
    <BiopaxRef>adb</BiopaxRef>
    <Graphics ConnectorType="Elbow" ZOrder="12288" LineThickness="1.0" Color="ff0000">
      <Point X="415.4960427293972" Y="735.4301510702967" GraphRef="dc75a" RelX="0.0" RelY="0.0" ArrowHead="mim-branching-left" />
      <Point X="336.3552251073521" Y="938.2379654859219" />
      <Point X="257.214407485307" Y="938.2379654859219" />
      <Point X="178.7312059271079" Y="938.2379654859219" />
      <Point X="100.2480043689088" Y="923.7683563996729" GraphRef="eeda4" RelX="0.0" RelY="0.0" ArrowHead="mim-cleavage" />
      <Anchor Position="0.040911619436118894" Shape="None" GraphId="c0920" />
    </Graphics>
  </Line>
  <Line GraphId="id9fe709e4">
    <Comment>A37: Acetylation of E2F1 stimulates the protein's DNA binding and transactivation activities. E2F1 is acetylated by the PCAF during DNA damage that helps to stabilize the protein making it more available to trigger an apoptotic response (PMID: 15123636).</Comment>
    <BiopaxRef>f4e</BiopaxRef>
    <Graphics ConnectorType="Elbow" ZOrder="12288" LineThickness="1.0" Color="00ff00">
      <Point X="121.9779503017825" Y="923.7057220708452" GraphRef="d7e4e" RelX="0.0" RelY="0.0" />
      <Point X="121.8159033247582" Y="922.3429631592896" />
      <Point X="121.65385634773389" Y="916.7403196774096" />
      <Point X="391.97320583528057" Y="911.1376761955297" GraphRef="a63dc" RelX="0.0" RelY="0.0" ArrowHead="mim-stimulation" />
    </Graphics>
  </Line>
  <Line GraphId="ide43200f0">
    <Comment>A74: A likely candidate for the acetylation of NBS1 is PCAF (PMID: 17612497). </Comment>
    <BiopaxRef>b71</BiopaxRef>
    <Graphics ConnectorType="Elbow" ZOrder="12288" LineThickness="1.0" Color="00ff00">
      <Point X="248.59872611464974" Y="516.0774946921451" GraphRef="fed8c" RelX="1.0" RelY="0.0" />
      <Point X="296.5" Y="516.1587152980369" />
      <Point X="499.06976744186056" Y="516.2399359039288" GraphRef="ce8a6" RelX="0.0" RelY="0.0" ArrowHead="mim-catalysis" />
    </Graphics>
  </Line>
  <Line GraphId="ida403f151">
    <Comment>A77: Acetylation of E2F1 stimulates the protein's DNA binding and transactivation activities. E2F1 is acetylated by the PCAF during DNA damage that helps to stabilize the protein making it more available to trigger an apoptotic response (PMID: 15123636).</Comment>
    <BiopaxRef>f4e</BiopaxRef>
    <Graphics ConnectorType="Elbow" ZOrder="12288" LineThickness="1.0" Color="00ff00">
      <Point X="168.59872611464974" Y="516.0774946921451" GraphRef="fed8c" RelX="-1.0" RelY="0.0" />
      <Point X="122.75" Y="516.0387473460726" />
      <Point X="118.18235262447087" Y="516.0" />
      <Point X="113.61470524894173" Y="923.7683563996729" GraphRef="ed3c7" RelX="0.0" RelY="0.0" ArrowHead="mim-catalysis" />
    </Graphics>
  </Line>
  <Line GraphId="idee51ebce">
    <Graphics ConnectorType="Elbow" ZOrder="12288" LineThickness="1.0" Color="0000ff">
      <Point X="289.02678660277627" Y="718.194961550277" GraphRef="ec485" RelX="0.0" RelY="1.0" />
      <Point X="288.9685284589735" Y="761.4604207932836" GraphRef="b8b7a" RelX="0.4545454545454546" RelY="-1.0" ArrowHead="mim-modification" />
      <Anchor Position="0.7235256895611549" Shape="None" GraphId="fb8bb" />
      <Anchor Position="0.36521064521881574" Shape="Circle" GraphId="e5957" />
    </Graphics>
  </Line>
  <Line GraphId="idd4c2c7bb">
    <Comment>A39: c-Myc over-expression leads to an increase in SIRT1 expression by binding to the SIRT1 promoter, and over-expression of SIRT1 decreased the protein levels of c-Myc through deacetylation, which destabilizes c-Myc (PMID: 19364925).</Comment>
    <BiopaxRef>cd9</BiopaxRef>
    <Graphics ConnectorType="Elbow" ZOrder="12288" LineThickness="1.0" Color="ff0000">
      <Point X="415.4960427293972" Y="757.2166301060531" GraphRef="c0920" RelX="0.0" RelY="0.0" ArrowHead="mim-branching-right" />
      <Point X="309.0" Y="752.8131418937228" />
      <Point X="288.9685284589735" Y="749.482525903118" GraphRef="fb8bb" RelX="0.0" RelY="0.0" ArrowHead="mim-cleavage" />
    </Graphics>
  </Line>
  <Line GraphId="id95a86">
    <Comment>A39: c-Myc over-expression leads to an increase in SIRT1 expression by binding to the SIRT1 promoter, and over-expression of SIRT1 decreased the protein levels of c-Myc through deacetylation, which destabilizes c-Myc (PMID: 19364925).</Comment>
    <BiopaxRef>cd9</BiopaxRef>
    <Graphics ConnectorType="Elbow" ZOrder="12288" LineThickness="1.0">
      <Point X="245.33216482260985" Y="781.4604207932836" GraphRef="b8b7a" RelX="-0.6363636363636364" RelY="1.0" ArrowHead="mim-binding" />
      <Point X="283.57426627457767" Y="879.3185448009764" GraphRef="ebe91" RelX="-1.0" RelY="0.0" ArrowHead="mim-binding" />
      <Anchor Position="0.44068399125923585" Shape="Circle" GraphId="a80a5" />
    </Graphics>
  </Line>
  <Line GraphId="idb6e9ca95">
    <Comment>A39: c-Myc over-expression leads to an increase in SIRT1 expression by binding to the SIRT1 promoter, and over-expression of SIRT1 decreased the protein levels of c-Myc through deacetylation, which destabilizes c-Myc (PMID: 19364925).</Comment>
    <BiopaxRef>cd9</BiopaxRef>
    <Graphics ConnectorType="Elbow" ZOrder="12288" LineThickness="1.0">
      <Point X="252.7736146487769" Y="722.9139582620602" GraphRef="b204c" RelX="0.0" RelY="1.0" ArrowHead="mim-conversion" />
      <Point X="252.689253372057" Y="761.5" />
      <Point X="252.6048920953371" Y="761.4604207932836" GraphRef="b8b7a" RelX="-0.4545454545454546" RelY="-1.0" />
      <Anchor Position="0.2892293696391051" Shape="None" GraphId="ab9da" />
    </Graphics>
  </Line>
  <Line GraphId="id2e57adaa">
    <Comment>A39: c-Myc over-expression leads to an increase in SIRT1 expression by binding to the SIRT1 promoter, and over-expression of SIRT1 decreased the protein levels of c-Myc through deacetylation, which destabilizes c-Myc (PMID: 19364925).</Comment>
    <BiopaxRef>cd9</BiopaxRef>
    <Graphics ConnectorType="Elbow" ZOrder="12288" LineThickness="1.0" Color="ff0000">
      <Point X="289.02678660277627" Y="734.0172443303912" GraphRef="e5957" RelX="0.0" RelY="0.0" />
      <Point X="270.27027027027026" Y="734.1366929273847" />
      <Point X="252.7736146487769" Y="734.1344217775775" GraphRef="ab9da" RelX="0.0" RelY="0.0" ArrowHead="mim-inhibition" />
    </Graphics>
  </Line>
  <Line GraphId="id1d411178">
    <Comment>A64: CLOCK is capable of acetylating the same locations as SIRT1 deacetylates: H3K9 and H3K14 (PMID: 10693811; PMID: 18662547).</Comment>
    <BiopaxRef>cf4</BiopaxRef>
    <BiopaxRef>c93</BiopaxRef>
    <Graphics ConnectorType="Elbow" ZOrder="12288" LineThickness="1.0" Color="00ff00">
      <Point X="1445.0215577631495" Y="740.237138589398" GraphRef="e1cda" RelX="0.5" RelY="1.0" />
      <Point X="351.71849939974993" Y="991.559840775914" GraphRef="ca265" RelX="0.0" RelY="0.0" ArrowHead="mim-catalysis" />
      <Anchor Position="0.9886851316343799" Shape="None" GraphId="d9ec7" />
    </Graphics>
  </Line>
  <Line GraphId="id7d7e6b9e">
    <Comment>A64: CLOCK is capable of acetylating the same locations as SIRT1 deacetylates: H3K9 and H3K14 (PMID: 10693811; PMID: 18662547).</Comment>
    <BiopaxRef>cf4</BiopaxRef>
    <BiopaxRef>c93</BiopaxRef>
    <Graphics ConnectorType="Elbow" ZOrder="12288" LineThickness="1.0" Color="00ff00">
      <Point X="366.9327628813942" Y="991.559840775914" GraphRef="d9ec7" RelX="0.0" RelY="0.0" ArrowHead="mim-branching-right" />
      <Point X="317.90424469717175" Y="980.4551941864432" GraphRef="a861a" RelX="0.0" RelY="0.0" ArrowHead="mim-catalysis" />
    </Graphics>
  </Line>
  <Line GraphId="id66a15b14">
    <Comment>A60: In this feedback loop, CLOCK and BMAL1 associate and form a heterodimeric transcription factor complex capable of binding to E-box promoter sites (PMID: 11181971).  </Comment>
    <BiopaxRef>e83</BiopaxRef>
    <Graphics ConnectorType="Elbow" ZOrder="12288" LineThickness="1.0">
      <Point X="1465.0215577631495" Y="730.237138589398" GraphRef="e1cda" RelX="1.0" RelY="0.0" ArrowHead="mim-binding" />
      <Point X="1533.44840893171" Y="730.3389609178246" GraphRef="ab84f" RelX="-1.0" RelY="0.0" ArrowHead="mim-binding" />
      <Anchor Position="0.46519619107971005" Shape="Circle" GraphId="c1d2f" />
    </Graphics>
  </Line>
  <Line GraphId="id9584a6dc">
    <Graphics ConnectorType="Elbow" ZOrder="12288" LineThickness="1.0">
      <Point X="1430.294493538094" Y="656.3853737168895" GraphRef="e6b6a" RelX="1.0" RelY="0.0" ArrowHead="mim-first-feature" />
      <Point X="1452.9579490322567" Y="656.5008287360168" GraphRef="af936" RelX="-1.0" RelY="0.0" />
    </Graphics>
  </Line>
  <Line GraphId="idacf40061">
    <Graphics ConnectorType="Elbow" ZOrder="12288" LineThickness="1.0">
      <Point X="1540.4193176856788" Y="656.5008287360168" GraphRef="af936" RelX="1.0" RelY="0.0" ArrowHead="mim-next-feature" />
      <Point X="1572.4654712989877" Y="656.5008287360164" GraphRef="c9d36" RelX="-1.0" RelY="0.0" ArrowHead="mim-next-feature" />
    </Graphics>
  </Line>
  <Line GraphId="id7724133c">
    <Comment>A79: The PER and CRY proteins form a heterodimeric complex that translocates into the nucleus and inhibits CLOCK/BMAL1 transcription activity (PMID: 11181971).</Comment>
    <BiopaxRef>e83</BiopaxRef>
    <Graphics ConnectorType="Elbow" ZOrder="12288" LineThickness="1.0">
      <Point X="1837.3422363104012" Y="725.5149295202386" GraphRef="a5ab2" RelX="-1.0" RelY="0.0" ArrowHead="mim-binding" />
      <Point X="1805.9384941675505" Y="725.5747865941054" />
      <Point X="1782.0582310635211" Y="725.6346436679721" GraphRef="bfccc" RelX="1.0" RelY="0.0" ArrowHead="mim-binding" />
      <Anchor Position="0.38008044494607" Shape="Circle" GraphId="b17f6" />
    </Graphics>
  </Line>
  <Line GraphId="ida5279d30">
    <Comment>A61: There are a large number of proteins that are regulated by the CLOCK/BMAL1 transcription factor complex, including the PER and CRY genes. Studies conducted in mice exhibit that about 10% of genes are controlled in a circadian manner depending on tissue type and experimental conditions  (PMID: 21142579; PMID: 11181971).
</Comment>
    <BiopaxRef>f7f</BiopaxRef>
    <BiopaxRef>e83</BiopaxRef>
    <Graphics ConnectorType="Elbow" ZOrder="12288" LineThickness="1.0" Color="ff00ff">
      <Point X="1722.8407472371782" Y="656.5008287360164" GraphRef="c9d36" RelX="1.0" RelY="0.0" />
      <Point X="1762.0582310635211" Y="715.6346436679721" GraphRef="bfccc" RelX="0.5" RelY="-1.0" ArrowHead="mim-transcription-translation" />
      <Anchor Position="0.5490828131839307" Shape="None" GraphId="b881e" />
      <Anchor Position="0.07641568935905921" Shape="None" GraphId="fe9a0" />
      <Anchor Position="0.215904992852444" Shape="None" GraphId="f9bd4" />
      <Anchor Position="0.5871838064524642" Shape="None" GraphId="c9871" />
      <Anchor Position="0.48259865018007747" Shape="None" GraphId="fd772" />
    </Graphics>
  </Line>
  <Line GraphId="id25e1f1d1">
    <Comment>A61: There are a large number of proteins that are regulated by the CLOCK/BMAL1 transcription factor complex, including the PER and CRY genes. Studies conducted in mice exhibit that about 10% of genes are controlled in a circadian manner depending on tissue type and experimental conditions  (PMID: 21142579; PMID: 11181971).
</Comment>
    <BiopaxRef>f7f</BiopaxRef>
    <BiopaxRef>e83</BiopaxRef>
    <Graphics ConnectorType="Elbow" ZOrder="12288" LineThickness="1.0" Color="ff00ff">
      <Point X="1762.0582310635211" Y="664.7475489338859" GraphRef="fd772" RelX="0.0" RelY="0.0" ArrowHead="mim-branching-left" />
      <Point X="1877.3422363104012" Y="715.5149295202386" GraphRef="a5ab2" RelX="0.0" RelY="-1.0" ArrowHead="mim-transcription-translation" />
    </Graphics>
  </Line>
  <Line GraphId="id73eaad09">
    <Comment>A60: In this feedback loop, CLOCK and BMAL1 associate and form a heterodimeric transcription factor complex capable of binding to E-box promoter sites (PMID: 11181971).  </Comment>
    <BiopaxRef>e83</BiopaxRef>
    <Graphics ConnectorType="Elbow" ZOrder="12288" LineThickness="1.0">
      <Point X="1496.7990133252663" Y="730.3389609178246" GraphRef="c1d2f" RelX="0.0" RelY="0.0" ArrowHead="mim-binding" />
      <Point X="1496.7438233421171" Y="690.7843137254903" />
      <Point X="1496.6886333589678" Y="666.5008287360168" GraphRef="af936" RelX="0.0" RelY="1.0" ArrowHead="mim-binding" />
      <Anchor Position="0.7889696894506644" Shape="Circle" GraphId="d0eb7" />
      <Anchor Position="0.40609156093733806" Shape="None" GraphId="d4383" />
    </Graphics>
  </Line>
  <Line GraphId="id536c7415">
    <Comment>A60: In this feedback loop, CLOCK and BMAL1 associate and form a heterodimeric transcription factor complex capable of binding to E-box promoter sites (PMID: 11181971).  </Comment>
    <BiopaxRef>e83</BiopaxRef>
    <Graphics ConnectorType="Elbow" ZOrder="12288" LineThickness="1.0" Color="00ff00">
      <Point X="1496.6886333589678" Y="679.9959031137996" GraphRef="d0eb7" RelX="0.0" RelY="0.0" />
      <Point X="1689.5919303071985" Y="679.8729515568998" />
      <Point X="1709.9741299191755" Y="679.75" />
      <Point X="1730.3563295311524" Y="656.5008287360164" GraphRef="fe9a0" RelX="0.0" RelY="0.0" ArrowHead="mim-stimulation" />
    </Graphics>
  </Line>
  <Line GraphId="idaec92f84">
    <Graphics ConnectorType="Elbow" ZOrder="12288" LineThickness="1.0" Color="0000ff">
      <Point X="1337.2172454115612" Y="730.0686274509803" GraphRef="ec603" RelX="1.0" RelY="0.0" />
      <Point X="1350.5882352941178" Y="730.1528830201892" />
      <Point X="1385.0215577631495" Y="730.237138589398" GraphRef="e1cda" RelX="-1.0" RelY="0.0" ArrowHead="mim-modification" />
      <Anchor Position="0.177065719152924" Shape="None" GraphId="eca21" />
      <Anchor Position="0.5502463644755707" Shape="Circle" GraphId="e17fa" />
    </Graphics>
  </Line>
  <Line GraphId="id65a0584a">
    <Comment>A66: PARP1 is capable of ADP-ribosylating the CLOCK in a circadian manner causing disruption in the association between the BMAL1/CLOCK heterodimer and its target genes (PMID: 20832105).</Comment>
    <BiopaxRef>d6d</BiopaxRef>
    <Graphics ConnectorType="Elbow" ZOrder="12288" LineThickness="1.0" Color="00ff00">
      <Point X="1346.4559598767344" Y="482.8626807844414" GraphRef="de7e8" RelX="0.0" RelY="0.0" ArrowHead="mim-branching-right" />
      <Point X="1345.7115879026153" Y="730.0686274509803" GraphRef="eca21" RelX="0.0" RelY="0.0" ArrowHead="mim-catalysis" />
    </Graphics>
  </Line>
  <Line GraphId="id9cc48f1a">
    <Graphics ConnectorType="Elbow" ZOrder="12288" LineThickness="1.0" Color="0000ff">
      <Point X="1573.5270399976275" Y="792.0080714198359" GraphRef="b63e7" RelX="0.0" RelY="-1.0" />
      <Point X="1573.44840893171" Y="740.3389609178246" GraphRef="ab84f" RelX="0.0" RelY="1.0" ArrowHead="mim-modification" />
      <Anchor Position="0.6839793215609257" Shape="None" GraphId="c53df" />
      <Anchor Position="0.17461250448884766" Shape="Circle" GraphId="c24d6" />
    </Graphics>
  </Line>
  <Line GraphId="id24e4466e">
    <Graphics ConnectorType="Elbow" ZOrder="12288" LineThickness="1.0" Color="0000ff">
      <Point X="1722.205137946799" Y="793.7394516722884" GraphRef="a5092" RelX="0.0" RelY="-1.0" />
      <Point X="1722.0582310635211" Y="735.6346436679721" GraphRef="bfccc" RelX="-0.5" RelY="1.0" ArrowHead="mim-modification" />
      <Anchor Position="0.13900518474580909" Shape="Circle" GraphId="ad92d" />
      <Anchor Position="0.5464714814011473" Shape="None" GraphId="cc32e" />
      <Anchor Position="0.4" Shape="None" GraphId="e508d" />
    </Graphics>
  </Line>
  <Line GraphId="idba234781">
    <Comment>A63: It has been shown that acetylation of BMAL1 at K537 helps stabilize the interaction between CRY and BMAL1 and that SIRT1 is capable of deacetylating BMAL1 at K537 (PMID: 18075593; PMID: 18662547).    </Comment>
    <BiopaxRef>ba6</BiopaxRef>
    <BiopaxRef>c93</BiopaxRef>
    <Graphics ConnectorType="Elbow" ZOrder="12288" LineThickness="1.0" Color="ff0000">
      <Point X="952.4913093858632" Y="756.8317143372692" GraphRef="e922e" RelX="0.0" RelY="0.0" ArrowHead="mim-branching-right" />
      <Point X="1178.0" Y="756.7620158265403" />
      <Point X="1573.44840893171" Y="756.6923173158114" GraphRef="c53df" RelX="0.0" RelY="0.0" ArrowHead="mim-cleavage" />
      <Anchor Position="0.9566097654863037" Shape="None" GraphId="cfdc5" />
    </Graphics>
  </Line>
  <Line GraphId="id5cb40185">
    <Comment>A65: In addition to being able to regulate the circadian clock via the deacetylation of BMAL1 and histones, there is also evidence of SIRT1 deacetylates PER2 which destabilizing the protein (PMID: 18662546). </Comment>
    <BiopaxRef>d5a</BiopaxRef>
    <Graphics ConnectorType="Elbow" ZOrder="12288" LineThickness="1.0" Color="ff0000">
      <Point X="1546.4988862900195" Y="756.6923173158114" GraphRef="cfdc5" RelX="0.0" RelY="0.0" ArrowHead="mim-branching-right" />
      <Point X="1722.0582310635211" Y="770.5856726005286" GraphRef="e508d" RelX="0.0" RelY="0.0" ArrowHead="mim-cleavage" />
    </Graphics>
  </Line>
  <Line GraphId="id3523188d">
    <Comment>A66: PARP1 is capable of ADP-ribosylating the CLOCK in a circadian manner causing disruption in the association between the BMAL1/CLOCK heterodimer and its target genes (PMID: 20832105).</Comment>
    <BiopaxRef>d6d</BiopaxRef>
    <Graphics ConnectorType="Elbow" ZOrder="12288" LineThickness="1.0" Color="ff0000">
      <Point X="1363.4456059921476" Y="730.237138589398" GraphRef="e17fa" RelX="0.0" RelY="0.0" />
      <Point X="1363.7228029960738" Y="704.1176470588235" />
      <Point X="1364.0" Y="704.2438284294017" />
      <Point X="1496.7990133252663" Y="704.3700097999798" GraphRef="d4383" RelX="0.0" RelY="0.0" ArrowHead="mim-inhibition" />
    </Graphics>
  </Line>
  <Line GraphId="id96cf0239">
    <Comment>A65: In addition to being able to regulate the circadian clock via the deacetylation of BMAL1 and histones, there is also evidence of SIRT1 deacetylates PER2 which destabilizing the protein (PMID: 18662546). </Comment>
    <BiopaxRef>d5a</BiopaxRef>
    <Graphics ConnectorType="Elbow" ZOrder="12288" LineThickness="1.0">
      <Point X="1762.0582310635211" Y="735.6346436679721" GraphRef="bfccc" RelX="0.5" RelY="1.0" />
      <Point X="1762.171244549142" Y="798.7442317883498" GraphRef="b5720" RelX="0.0" RelY="-1.0" ArrowHead="mim-conversion" />
      <Anchor Position="0.7924144479098458" Shape="None" GraphId="b2139" />
    </Graphics>
  </Line>
  <Line GraphId="idc2bcf1ec">
    <Comment>A65: In addition to being able to regulate the circadian clock via the deacetylation of BMAL1 and histones, there is also evidence of SIRT1 deacetylates PER2 which destabilizing the protein (PMID: 18662546). </Comment>
    <BiopaxRef>d5a</BiopaxRef>
    <Graphics ConnectorType="Elbow" ZOrder="12288" LineThickness="1.0" Color="ff0000">
      <Point X="1722.205137946799" Y="785.6421612825782" GraphRef="ad92d" RelX="0.0" RelY="0.0" />
      <Point X="1726.2465087961307" Y="785.4244472404023" />
      <Point X="1726.4396958395068" Y="785.2067331982265" />
      <Point X="1726.6328828828828" Y="785.4134331638096" />
      <Point X="1762.171244549142" Y="785.6201331293927" GraphRef="b2139" RelX="0.0" RelY="0.0" ArrowHead="mim-inhibition" />
    </Graphics>
  </Line>
  <Line GraphId="ide7a7ede">
    <Comment>A62: In the nucleus, CRY proteins associate with the CLOCK/BMAL1 complex to inhibit transcription (PMID: 11181971).</Comment>
    <BiopaxRef>e83</BiopaxRef>
    <Graphics ConnectorType="Elbow" ZOrder="12288" LineThickness="1.0">
      <Point X="1553.44840893171" Y="720.3389609178246" GraphRef="ab84f" RelX="-0.5" RelY="-1.0" ArrowHead="mim-binding" />
      <Point X="1705.3953226210556" Y="690.990371389271" />
      <Point X="1857.3422363104012" Y="715.5149295202386" GraphRef="a5ab2" RelX="-0.5" RelY="-1.0" ArrowHead="mim-binding" />
      <Anchor Position="0.25829274854082485" Shape="None" GraphId="e91c5" />
      <Anchor Position="0.6152353930730708" Shape="Circle" GraphId="e23de" />
    </Graphics>
  </Line>
  <Line GraphId="id86303146">
    <Comment>A63: It has been shown that acetylation of BMAL1 at K537 helps stabilize the interaction between CRY and BMAL1 and that SIRT1 is capable of deacetylating BMAL1 at K537 (PMID: 18075593; PMID: 18662547).    </Comment>
    <BiopaxRef>ba6</BiopaxRef>
    <BiopaxRef>c93</BiopaxRef>
    <Graphics ConnectorType="Elbow" ZOrder="12288" LineThickness="1.0" Color="00ff00">
      <Point X="1573.5270399976275" Y="782.9722686630182" GraphRef="c24d6" RelX="0.0" RelY="0.0" />
      <Point X="1576.6666666666667" Y="782.1528009981757" />
      <Point X="1596.58755069479" Y="781.3333333333334" />
      <Point X="1616.508434722913" Y="690.990371389271" GraphRef="e91c5" RelX="0.0" RelY="0.0" ArrowHead="mim-stimulation" />
    </Graphics>
  </Line>
  <Line GraphId="idbdb7257">
    <Comment>A62: In the nucleus, CRY proteins associate with the CLOCK/BMAL1 complex to inhibit transcription (PMID: 11181971).</Comment>
    <BiopaxRef>e83</BiopaxRef>
    <Graphics ConnectorType="Elbow" ZOrder="12288" LineThickness="1.0" Color="ff0000">
      <Point X="1744.2107249193546" Y="690.990371389271" GraphRef="e23de" RelX="0.0" RelY="0.0" />
      <Point X="1744.1430043059859" Y="675.3071253071253" />
      <Point X="1744.0752836926172" Y="656.5008287360164" GraphRef="f9bd4" RelX="0.0" RelY="0.0" ArrowHead="mim-inhibition" />
      <Anchor Position="0.24619253584059858" Shape="None" GraphId="f7d7a" />
    </Graphics>
  </Line>
  <Line GraphId="idc862f752">
    <Comment>A80: NAMPT is controlled in a circadian manner and SIRT1 is involved in its transcriptional regulation (PMID: 19286518). </Comment>
    <BiopaxRef>e34</BiopaxRef>
    <Graphics ConnectorType="Elbow" ZOrder="12288" LineThickness="1.0" Color="ff00ff">
      <Point X="1610.0592902835353" Y="646.5008287360164" GraphRef="c9d36" RelX="-0.5" RelY="-1.0" />
      <Point X="1468.5296451417676" Y="639.5851339671565" />
      <Point X="1327.0" Y="653.3064531901414" />
      <Point X="1172.883250466453" Y="667.0277724131264" GraphRef="a0f0f" RelX="1.0" RelY="0.0" ArrowHead="mim-transcription-translation" />
    </Graphics>
  </Line>
  <Line GraphId="id686bc1d7">
    <Comment>A91: Sirtinol exhibit inhibitory effects for both SIRT1 and SIRT2 (PMID: 20371709). </Comment>
    <BiopaxRef>c5b</BiopaxRef>
    <Graphics ConnectorType="Elbow" ZOrder="12288" LineThickness="1.0" Color="ff0000">
      <Point X="1221.3693028925752" Y="264.9458333944429" GraphRef="fc614" RelX="0.5" RelY="1.0" />
      <Point X="1221.4954622570986" Y="262.5850340136054" />
      <Point X="1221.6216216216217" Y="523.0113273997277" />
      <Point X="952.4913093858632" Y="783.4376207858501" GraphRef="caa85" RelX="0.0" RelY="0.0" ArrowHead="mim-inhibition" />
    </Graphics>
  </Line>
  <Line GraphId="id4e893940">
    <Comment>A69: PARP1 activity can be inhibited by various substances, including thymidine (PMID: 11946222). </Comment>
    <BiopaxRef>d2a</BiopaxRef>
    <Graphics ConnectorType="Elbow" ZOrder="12288" LineThickness="1.0" Color="ff0000">
      <Point X="1246.731236784465" Y="237.6162737007243" GraphRef="de222" RelX="0.0" RelY="1.0" />
      <Point X="1247.4879123192693" Y="482.8626807844414" GraphRef="fc479" RelX="0.0" RelY="0.0" ArrowHead="mim-inhibition" />
    </Graphics>
  </Line>
  <Line GraphId="id88903af5">
    <Comment>A67: SIRT6, another of the nuclear sirtuins, has been shown to have role in promoting DNA damage repair by binding and activating PARP1 by mono-ADP-ribosylating PARP1, thereby triggering its auto-ADP-ribosylation activity (PMID: 21680843).</Comment>
    <BiopaxRef>bca</BiopaxRef>
    <Graphics ConnectorType="Elbow" ZOrder="12288" LineThickness="1.0" Color="00ff00">
      <Point X="1401.1936805149214" Y="424.80983031012363" GraphRef="e1e0e" RelX="-1.0" RelY="0.0" />
      <Point X="1374.1478357166986" Y="502.8626807844414" GraphRef="e3b0f" RelX="0.0" RelY="0.0" ArrowHead="mim-stimulation" />
    </Graphics>
  </Line>
  <Line GraphId="id44235ee5">
    <Graphics ConnectorType="Elbow" ZOrder="12288" LineThickness="1.0" Color="0000ff">
      <Point X="158.26262626262627" Y="990.0101010101009" GraphRef="b4c5e" RelX="0.0" RelY="1.0" />
      <Point X="158.04835066832794" Y="1033.6218114210972" GraphRef="a8f85" RelX="-0.5" RelY="-1.0" ArrowHead="mim-modification" />
      <Anchor Position="0.2627065598332298" Shape="None" GraphId="e53c2" />
    </Graphics>
  </Line>
  <Line GraphId="idb2419335">
    <Graphics ConnectorType="Elbow" ZOrder="12288" LineThickness="1.0" Color="0000ff">
      <Point X="250.0" Y="987.0" GraphRef="dd02b" RelX="0.0" RelY="1.0" />
      <Point X="250.09249699874948" Y="1022.0" />
      <Point X="250.184993997499" Y="1034.5884363452087" GraphRef="ce793" RelX="-0.8181818181818181" RelY="-1.0" ArrowHead="mim-modification" />
      <Anchor Position="0.546383801540094" Shape="None" GraphId="f2c15" />
    </Graphics>
  </Line>
  <Line GraphId="id30a6be7">
    <Graphics ConnectorType="Elbow" ZOrder="12288" LineThickness="1.0" Color="0000ff">
      <Point X="433.75" Y="1021.0" GraphRef="f6836" RelX="0.0" RelY="1.0" />
      <Point X="433.4996620159784" Y="1024.5" />
      <Point X="433.24932403195686" Y="1037.2320126958823" GraphRef="f31d6" RelX="-0.09090909090909083" RelY="-1.0" ArrowHead="mim-modification" />
      <Anchor Position="0.27744564340059763" Shape="None" GraphId="a72ff" />
    </Graphics>
  </Line>
  <Line GraphId="id76bb2b5c">
    <Comment>A2: The main function of PARP1 is the formation of ADP-ribose polymers on itself and other proteins, including histones where it possibly interferes with other histone modifications, proteins involved in protein DNA synthesis and repair (e.g. p53), and proteins involved in cell cycle regulation; in the case of the histones and p53, ADP-ribosylation has been suggested to inhibit the DNA binding capability of these proteins (PMID: 10455009; PMID: 16959969; PMID: 20525793)</Comment>
    <BiopaxRef>f6e</BiopaxRef>
    <BiopaxRef>b8a</BiopaxRef>
    <BiopaxRef>fed</BiopaxRef>
    <Graphics ConnectorType="Elbow" ZOrder="12288" LineThickness="1.0" Color="00ff00">
      <Point X="942.9413340476829" Y="566.9756082869609" GraphRef="bd78e" RelX="0.0" RelY="0.0" ArrowHead="mim-branching-right" />
      <Point X="62.0" Y="784.249541655906" />
      <Point X="158.26262626262627" Y="1001.5234750248511" GraphRef="e53c2" RelX="0.0" RelY="0.0" ArrowHead="mim-catalysis" />
      <Anchor Position="0.9817961881331442" Shape="None" GraphId="c7f94" />
      <Anchor Position="0.718218401196412" Shape="None" GraphId="b346f" />
      <Anchor Position="0.9478925458387811" Shape="None" GraphId="ef0ed" />
    </Graphics>
  </Line>
  <Line GraphId="id87e7554f">
    <Comment>A21: PARP1 can modify histones H1, H2AK13, H2BK30, H3K27, H3K37, and H4K16 to possibly regulate transcription (PMID: 20603072; PMID: 20525793). </Comment>
    <BiopaxRef>fad</BiopaxRef>
    <BiopaxRef>fed</BiopaxRef>
    <Graphics ConnectorType="Elbow" ZOrder="12288" LineThickness="1.0" Color="00ff00">
      <Point X="132.5633616003509" Y="1001.5234750248511" GraphRef="c7f94" RelX="0.0" RelY="0.0" ArrowHead="mim-branching-right" />
      <Point X="166.28168080017545" Y="1013.0" />
      <Point X="200.0" Y="1013.0513142416298" />
      <Point X="250.0" Y="1013.1026284832595" GraphRef="f2c15" RelX="0.0" RelY="0.0" ArrowHead="mim-catalysis" />
      <Anchor Position="0.8566639338020229" Shape="None" GraphId="abcd4" />
    </Graphics>
  </Line>
  <Line GraphId="idd3f355d1">
    <Comment>A21: PARP1 can modify histones H1, H2AK13, H2BK30, H3K27, H3K37, and H4K16 to possibly regulate transcription (PMID: 20603072; PMID: 20525793). </Comment>
    <BiopaxRef>fad</BiopaxRef>
    <BiopaxRef>fed</BiopaxRef>
    <Graphics ConnectorType="Elbow" ZOrder="12288" LineThickness="1.0" Color="00ff00">
      <Point X="231.507383917649" Y="1013.1026284832595" GraphRef="abcd4" RelX="0.0" RelY="0.0" ArrowHead="mim-branching-right" />
      <Point X="236.2536919588245" Y="1025.0" />
      <Point X="241.0" Y="1025.2235609628792" />
      <Point X="433.24932403195686" Y="1025.1417356041416" GraphRef="a72ff" RelX="0.0" RelY="0.0" ArrowHead="mim-catalysis" />
      <Anchor Position="0.7574872124486727" Shape="None" GraphId="cd6e6" />
    </Graphics>
  </Line>
  <Line GraphId="idb1f32d31">
    <Graphics ConnectorType="Elbow" ZOrder="12288" LineThickness="1.0" Color="0000ff">
      <Point X="355.5036194514591" Y="727.7788438411899" GraphRef="b1809" RelX="0.0" RelY="1.0" />
      <Point X="355.5947518894826" Y="783.4394904458599" />
      <Point X="355.6858843275061" Y="792.9857405342078" GraphRef="a0b37" RelX="0.4545454545454546" RelY="-1.0" ArrowHead="mim-modification" />
      <Anchor Position="0.5099212405244992" Shape="None" GraphId="e0573" />
    </Graphics>
  </Line>
  <Line GraphId="idf9ba6aca">
    <Comment>A2: The main function of PARP1 is the formation of ADP-ribose polymers on itself and other proteins, including histones where it possibly interferes with other histone modifications, proteins involved in protein DNA synthesis and repair (e.g. p53), and proteins involved in cell cycle regulation; in the case of the histones and p53, ADP-ribosylation has been suggested to inhibit the DNA binding capability of these proteins (PMID: 10455009; PMID: 16959969; PMID: 20525793)</Comment>
    <BiopaxRef>f6e</BiopaxRef>
    <BiopaxRef>b8a</BiopaxRef>
    <BiopaxRef>fed</BiopaxRef>
    <Graphics ConnectorType="Elbow" ZOrder="12288" LineThickness="1.0" Color="00ff00">
      <Point X="62.0" Y="699.9804143479494" GraphRef="b346f" RelX="0.0" RelY="0.0" ArrowHead="mim-branching-left" />
      <Point X="330.85335689045934" Y="730.4416149421818" />
      <Point X="355.5036194514591" Y="761.1221662253444" GraphRef="e0573" RelX="0.0" RelY="0.0" ArrowHead="mim-catalysis" />
    </Graphics>
  </Line>
  <Line GraphId="be564">
    <Comment>A89: Both SIRT1 and PARP1 share the common product of NAM, and this product can inhibit both SIRT1 and PARP1 (PMID: 22465780).</Comment>
    <BiopaxRef>a05</BiopaxRef>
    <Graphics ConnectorType="Elbow" ZOrder="12288" LineThickness="1.0" Color="ff0000">
      <Point X="1066.0" Y="708.0" GraphRef="d4e68" RelX="0.5" RelY="-1.0" />
      <Point X="942.9413340476829" Y="581.9792660579093" GraphRef="dc0d0" RelX="0.0" RelY="0.0" ArrowHead="mim-inhibition" />
    </Graphics>
  </Line>
  <Line GraphId="id75ebe99">
    <Comment>A22: Acetylation at H4K16 inhibits the ADP-ribosylation of histone H4 (PMID: 20525793). </Comment>
    <BiopaxRef>fed</BiopaxRef>
    <Graphics ConnectorType="Elbow" ZOrder="12288" LineThickness="1.0" Color="ff0000">
      <Point X="570.6081054625523" Y="1047.2125524332819" GraphRef="a67cb" RelX="0.0" RelY="0.0" />
      <Point X="453.59434121647485" Y="1066.0" />
      <Point X="381.404686341309" Y="1025.1417356041416" GraphRef="cd6e6" RelX="0.0" RelY="0.0" ArrowHead="mim-inhibition" />
    </Graphics>
  </Line>
  <Line GraphId="d7b02">
    <Comment>A43: PARP1 has been shown to be a direct activator of NF-[K]B through its direct binding to NF-[K]B; neither the DNA binding or enzymatic activity of PARP1 were necessary for this activation though acetylation of PARP1 by p300/CBP is required (PMID: 11590148; PMID: 16204234).</Comment>
    <BiopaxRef>e2e</BiopaxRef>
    <BiopaxRef>ea3</BiopaxRef>
    <Graphics ConnectorType="Elbow" ZOrder="12288" LineThickness="1.0" Color="00ff00">
      <Point X="368.4459518399688" Y="644.3726486389282" GraphRef="f7dbe" RelX="0.0" RelY="0.0" />
      <Point X="397.5113636363636" Y="644.3638720829732" GraphRef="af3c4" RelX="-1.0" RelY="0.0" ArrowHead="mim-stimulation" />
    </Graphics>
  </Line>
  <Line GraphId="bba64">
    <Comment>A42: SIRT1 is able to deacetylate the RelA/p65 subunit of NF-kB at K310 to inhibit NF-kB transactivation activity (PMID: 15152190). </Comment>
    <BiopaxRef>da6</BiopaxRef>
    <Graphics ConnectorType="Elbow" ZOrder="12288" LineThickness="1.0" Color="00ff00">
      <Point X="571.7217371599936" Y="695.601990049751" GraphRef="a0bf5" RelX="0.0" RelY="0.0" />
      <Point X="532.0" Y="644.3638720829732" GraphRef="af3c4" RelX="1.0" RelY="0.0" ArrowHead="mim-stimulation" />
    </Graphics>
  </Line>
  <Line GraphId="c835a">
    <Comment>A71: Nicotinamide mononucleotide adenylyltransferase (NMNAT, EC 2.7.7.1) utilizes NMN and ATP to produce NAD+ and pyrophosphate (PPi) (PMID: 19403820).</Comment>
    <BiopaxRef>e24</BiopaxRef>
    <Graphics ConnectorType="Elbow" ZOrder="12288" LineThickness="1.0">
      <Point X="915.129265389928" Y="635.7421602787458" GraphRef="a41c6" RelX="0.0" RelY="0.0" ArrowHead="mim-branching-left" />
      <Point X="915.033509700176" Y="672.4926273796907" GraphRef="e6b4f" RelX="0.0" RelY="-1.0" ArrowHead="mim-conversion" />
    </Graphics>
  </Line>
  <Line GraphId="f38a1">
    <Comment>A56: NBS1 helps control the interaction between Ku70 and Bax by stimulating the acetylation of Ku70; overall, this activity by NBS1 helps to promote apoptosis (PMID: 18644472).  </Comment>
    <BiopaxRef>f40</BiopaxRef>
    <Graphics ConnectorType="Elbow" ZOrder="12288" LineThickness="1.0" Color="00ff00">
      <Point X="479.1052829238297" Y="462.7285606674733" GraphRef="b5685" RelX="0.0" RelY="-1.0" />
      <Point X="347.55264146191485" Y="543.0672268907563" />
      <Point X="216.0" Y="575.0395717494475" />
      <Point X="134.17354769614604" Y="607.0119166081387" GraphRef="c3bec" RelX="0.0" RelY="0.0" ArrowHead="mim-stimulation" />
      <Anchor Position="0.8152175420566589" Shape="None" GraphId="ca1fc" />
    </Graphics>
  </Line>
  <Line GraphId="f90a1">
    <Comment>A56: NBS1 helps control the interaction between Ku70 and Bax by stimulating the acetylation of Ku70; overall, this activity by NBS1 helps to promote apoptosis (PMID: 18644472).  </Comment>
    <BiopaxRef>f40</BiopaxRef>
    <Graphics ConnectorType="Elbow" ZOrder="12288" LineThickness="1.0" Color="00ff00">
      <Point X="216.0" Y="598.4400019029295" GraphRef="ca1fc" RelX="0.0" RelY="0.0" ArrowHead="mim-branching-right" />
      <Point X="206.66666666666666" Y="598.2282324305057" />
      <Point X="174.17354769614604" Y="598.016462958082" GraphRef="ea6f2" RelX="0.0" RelY="0.0" ArrowHead="mim-stimulation" />
    </Graphics>
  </Line>
  <Line GraphId="f5a91">
    <Comment>A54: Ku70 can be deacetylated by SIRT1 at K539 and K542 and acetylation of Ku70 leads to the dissociation of the Ku70 and Bax (PMID: 15205477).</Comment>
    <BiopaxRef>c08</BiopaxRef>
    <Graphics ConnectorType="Elbow" ZOrder="12288" LineThickness="1.0" Color="ff0000">
      <Point X="174.3101929046863" Y="631.4468486422709" GraphRef="d5b15" RelX="0.0" RelY="0.0" />
      <Point X="174.0348069613923" Y="631.2234243211354" />
      <Point X="199.0383896509358" Y="631.0" />
      <Point X="224.04197234047933" Y="661.0681271064036" GraphRef="f60d3" RelX="0.0" RelY="0.0" ArrowHead="mim-inhibition" />
    </Graphics>
  </Line>
  <Line GraphId="d436c">
    <Comment>A54: Ku70 can be deacetylated by SIRT1 at K539 and K542 and acetylation of Ku70 leads to the dissociation of the Ku70 and Bax (PMID: 15205477).</Comment>
    <BiopaxRef>c08</BiopaxRef>
    <Graphics ConnectorType="Elbow" ZOrder="12288" LineThickness="1.0" Color="ff0000">
      <Point X="226.1021173757889" Y="624.4168490070851" GraphRef="a021e" RelX="0.0" RelY="0.0" ArrowHead="mim-branching-right" />
      <Point X="174.3101929046863" Y="612.4127855578827" GraphRef="cb0d6" RelX="0.0" RelY="0.0" ArrowHead="mim-cleavage" />
    </Graphics>
  </Line>
  <Line GraphId="ffa74">
    <Comment>A39: c-Myc over-expression leads to an increase in SIRT1 expression by binding to the SIRT1 promoter, and over-expression of SIRT1 decreased the protein levels of c-Myc through deacetylation, which destabilizes c-Myc (PMID: 19364925).</Comment>
    <BiopaxRef>cd9</BiopaxRef>
    <Graphics ConnectorType="Elbow" ZOrder="12288" LineThickness="1.0" Color="00ff00">
      <Point X="245.33216482260985" Y="841.4376113601287" GraphRef="a80a5" RelX="0.0" RelY="0.0" />
      <Point X="246.52777777777774" Y="841.2188056800644" />
      <Point X="326.0875039942912" Y="841.0" />
      <Point X="405.6472302108046" Y="879.3508475457926" GraphRef="d0e27" RelX="0.0" RelY="0.0" ArrowHead="mim-stimulation" />
    </Graphics>
  </Line>
  <Line GraphId="c3c6e">
    <Comment>A4: Phosphorylation at S47 by mTOR causes the inhibition of SIRT1 (PMID: 21471201). </Comment>
    <BiopaxRef>b24</BiopaxRef>
    <Graphics ConnectorType="Elbow" ZOrder="12288" LineThickness="1.0" Color="00ff00">
      <Point X="857.5221140614256" Y="912.5733790070203" GraphRef="cd75b" RelX="0.0" RelY="0.0" />
      <Point X="683.5" Y="868.3705552156209" />
      <Point X="952.4913093858632" Y="824.1677314242216" GraphRef="b5b97" RelX="0.0" RelY="0.0" ArrowHead="mim-stimulation" />
    </Graphics>
  </Line>
  <Line GraphId="id334c3315">
    <Comment>A86: Genotoxic stress (i.e. DNA damage) generates single strand DNA breaks</Comment>
    <Graphics ConnectorType="Elbow" ZOrder="12288" LineThickness="1.0" Color="ff00ff">
      <Point X="388.03501306275734" Y="244.04259921837618" GraphRef="f11c7" RelX="0.0" RelY="1.0" />
      <Point X="388.0858967867682" Y="275.69989810992314" GraphRef="d52f2" RelX="0.0" RelY="-1.0" ArrowHead="mim-production-wo-loss" />
    </Graphics>
  </Line>
  <Line GraphId="idb9a90999">
    <Comment>A79: The PER and CRY proteins form a heterodimeric complex that translocates into the nucleus and inhibits CLOCK/BMAL1 transcription activity (PMID: 11181971).</Comment>
    <BiopaxRef>e83</BiopaxRef>
    <Graphics ConnectorType="Elbow" ZOrder="12288" LineThickness="1.0" Color="00ff00">
      <Point X="1816.2843659912292" Y="725.5149295202386" GraphRef="b17f6" RelX="0.0" RelY="0.0" />
      <Point X="1816.2671829956146" Y="705.7649295202386" />
      <Point X="1816.25" Y="694.1154441623273" />
      <Point X="1744.2107249193546" Y="682.4659588044159" GraphRef="f7d7a" RelX="0.0" RelY="0.0" ArrowHead="mim-necessary-stimulation" />
    </Graphics>
  </Line>
  <Line GraphId="ide3033dc5">
    <Comment>A13: Phosphorylation of PARP1 by AMPK and ERK1/2 has been shown to enhance its auto-modification activity (PMID: 16627622; PMID: 16480959).</Comment>
    <BiopaxRef>a97</BiopaxRef>
    <BiopaxRef>c2c</BiopaxRef>
    <Graphics ConnectorType="Elbow" ZOrder="12288" LineThickness="1.0" Color="00ff00">
      <Point X="883.368309875026" Y="362.639359676477" GraphRef="b3d1d" RelX="-1.0" RelY="0.0" />
      <Point X="870.0" Y="382.98634650490516" />
      <Point X="870.0" Y="403.3333333333333" />
      <Point X="870.0" Y="429.7273560906167" />
      <Point X="942.9686434334199" Y="456.1213788479" GraphRef="b1027" RelX="0.0" RelY="0.0" ArrowHead="mim-catalysis" />
    </Graphics>
  </Line>
  <Line GraphId="id4ea19cf5">
    <Comment>A84: Light induces the expression of PER (PMID: 11181971)</Comment>
    <BiopaxRef>e83</BiopaxRef>
    <Graphics ConnectorType="Elbow" ZOrder="12288" LineThickness="1.0" Color="00ff00">
      <Point X="1782.407407407408" Y="232.22222222222226" GraphRef="deb5e" RelX="0.0" RelY="1.0" />
      <Point X="1762.0582310635211" Y="671.2863527121733" GraphRef="b881e" RelX="0.0" RelY="0.0" ArrowHead="mim-stimulation" />
    </Graphics>
  </Line>
  <Line GraphId="id927aa163">
    <Comment>A87: NAD is a required substrate for SIRT1 and PARP1 activity (PMID: 19470756).</Comment>
    <BiopaxRef>cf1</BiopaxRef>
    <Graphics ConnectorType="Elbow" ZOrder="12288" LineThickness="1.0" Color="00ff00">
      <Point X="866.0" Y="728.0" GraphRef="cf8d2" RelX="-0.5" RelY="1.0" />
      <Point X="952.4913093858632" Y="812.6274257835829" GraphRef="aa1d4" RelX="0.0" RelY="0.0" ArrowHead="mim-necessary-stimulation" />
    </Graphics>
  </Line>
  <Line GraphId="id5d57d957">
    <Comment>A87: NAD is a required substrate for SIRT1 and PARP1 activity (PMID: 19470756).</Comment>
    <BiopaxRef>cf1</BiopaxRef>
    <Graphics ConnectorType="Elbow" ZOrder="12288" LineThickness="1.0" Color="00ff00">
      <Point X="846.0" Y="718.0" GraphRef="cf8d2" RelX="-1.0" RelY="0.0" />
      <Point X="746.4566929133858" Y="635.0" />
      <Point X="755.1181102362204" Y="552.0" />
      <Point X="763.779527559055" Y="552.0010780943945" />
      <Point X="942.9686434334199" Y="552.0021561887891" GraphRef="ebf9b" RelX="0.0" RelY="0.0" ArrowHead="mim-necessary-stimulation" />
    </Graphics>
  </Line>
  <Line GraphId="id26f8e46">
    <Graphics ConnectorType="Elbow" ZOrder="12288" LineThickness="1.0" Color="0000ff">
      <Point X="1127.3307086614172" Y="925.5839895013123" GraphRef="bcaa0" RelX="0.0" RelY="-1.0" />
      <Point X="1127.2714945260195" Y="889.3355899587618" GraphRef="bf734" RelX="0.6129032258064515" RelY="1.0" ArrowHead="mim-modification" />
      <Anchor Position="0.42995842920144356" Shape="None" GraphId="a420b" />
      <Anchor Position="0.7414465592424443" Shape="None" GraphId="ae5a8" />
      <Anchor Position="0.09888768098427868" Shape="Circle" GraphId="c5733" />
    </Graphics>
  </Line>
  <Line GraphId="id5803efd6">
    <Comment>A7: DYRK1A and DYRK3 phosphorylate SIRT1 at T522 stimulating the deacetylation of p53 by SIRT1 (PMID: 20167603).</Comment>
    <BiopaxRef>a81</BiopaxRef>
    <Graphics ConnectorType="Elbow" ZOrder="12288" LineThickness="1.0" Color="00ff00">
      <Point X="1431.2397907343754" Y="1054.6217383314959" GraphRef="ad42d" RelX="0.0" RelY="-1.0" />
      <Point X="1431.165650604233" Y="954.7960308710033" />
      <Point X="1431.0915104740905" Y="927.0993164623187" />
      <Point X="1127.2714945260195" Y="898.7230484008915" GraphRef="ae5a8" RelX="0.0" RelY="0.0" ArrowHead="mim-catalysis" />
    </Graphics>
  </Line>
  <Line GraphId="id116879d7">
    <Comment>A7: DYRK1A and DYRK3 phosphorylate SIRT1 at T522 stimulating the deacetylation of p53 by SIRT1 (PMID: 20167603).</Comment>
    <BiopaxRef>a81</BiopaxRef>
    <Graphics ConnectorType="Elbow" ZOrder="12288" LineThickness="1.0" Color="00ff00">
      <Point X="1388.1960784313724" Y="1029.717750826902" GraphRef="e36ad" RelX="0.0" RelY="-1.0" />
      <Point X="1388.0980392156862" Y="1009.7177508269019" />
      <Point X="1388.0" Y="959.7949474184909" />
      <Point X="1127.3307086614172" Y="909.9732249562888" GraphRef="a420b" RelX="0.0" RelY="0.0" ArrowHead="mim-catalysis" />
    </Graphics>
  </Line>
  <Line GraphId="id9f1a1db9">
    <Comment>A7: DYRK1A and DYRK3 phosphorylate SIRT1 at T522 stimulating the deacetylation of p53 by SIRT1 (PMID: 20167603).</Comment>
    <BiopaxRef>a81</BiopaxRef>
    <Graphics ConnectorType="Elbow" ZOrder="12288" LineThickness="1.0" Color="00ff00">
      <Point X="1127.3307086614172" Y="921.993613782627" GraphRef="c5733" RelX="0.0" RelY="0.0" />
      <Point X="1107.3307086614172" Y="934.8673903117017" />
      <Point X="817.0518181028158" Y="955.0" />
      <Point X="523.6572997299875" Y="735.4301510702967" GraphRef="b5e43" RelX="0.0" RelY="0.0" ArrowHead="mim-stimulation" />
    </Graphics>
  </Line>
  <Line GraphId="idfa9be9bf">
    <Comment>A16: Increased levels of PARP1 acetylation occur in response to mechanical stress (PMID: 19470756).</Comment>
    <BiopaxRef>cf1</BiopaxRef>
    <Graphics ConnectorType="Elbow" ZOrder="12288" LineThickness="1.0" Color="00ff00">
      <Point X="1034.0000000000016" Y="256.0000000000002" GraphRef="f75ca" RelX="-1.0" RelY="0.0" />
      <Point X="708.6666666666666" Y="345.66804618426147" />
      <Point X="842.6851401156521" Y="435.33609236852277" GraphRef="fa32c" RelX="0.0" RelY="0.0" ArrowHead="mim-stimulation" />
    </Graphics>
  </Line>
  <Line GraphId="id9f0eaf44">
    <Comment>A18: Protein kinase C phosphorylates NMNAT1 at S136 (PMID: 17360427). </Comment>
    <BiopaxRef>b22</BiopaxRef>
    <Graphics ConnectorType="Elbow" ZOrder="12288" LineThickness="1.0" Color="00ff00">
      <Point X="783.3333333333331" Y="613.3333333333335" GraphRef="afc3a" RelX="-0.5" RelY="1.0" />
      <Point X="783.3333333333333" Y="633.3333333333335" />
      <Point X="783.3333333333334" Y="637.3805051758328" />
      <Point X="816.2821832083021" Y="641.4276770183321" GraphRef="bce5f" RelX="0.0" RelY="0.0" ArrowHead="mim-catalysis" />
    </Graphics>
  </Line>
  <Line GraphId="id8dd56a6b">
    <Graphics ConnectorType="Elbow" ZOrder="12288" LineThickness="1.0" Color="0000ff">
      <Point X="158.0" Y="1078.3924665856623" GraphRef="c3c37" RelX="0.0" RelY="1.0" />
      <Point X="158.02417533416397" Y="1099.0" />
      <Point X="158.04835066832794" Y="1121.6218114210972" GraphRef="fa60f" RelX="-0.5" RelY="-1.0" ArrowHead="mim-modification" />
      <Anchor Position="0.2162603983945461" Shape="None" GraphId="ddb69" />
    </Graphics>
  </Line>
  <Line GraphId="id39018808">
    <Comment>A21: PARP1 can modify histones H1, H2AK13, H2BK30, H3K27, H3K37, and H4K16 to possibly regulate transcription (PMID: 20603072; PMID: 20525793). </Comment>
    <BiopaxRef>fad</BiopaxRef>
    <BiopaxRef>fed</BiopaxRef>
    <Graphics ConnectorType="Elbow" ZOrder="12288" LineThickness="1.0" Color="00ff00">
      <Point X="84.69983264769525" Y="1001.5234750248511" GraphRef="ef0ed" RelX="0.0" RelY="0.0" ArrowHead="mim-branching-right" />
      <Point X="84.57348862032393" Y="1021.5234750248511" />
      <Point X="84.44714459295261" Y="1054.6375966408775" />
      <Point X="158.0" Y="1087.7517182569038" GraphRef="ddb69" RelX="0.0" RelY="0.0" ArrowHead="mim-catalysis" />
      <Anchor Position="0.730414003916263" Shape="None" GraphId="b0251" />
    </Graphics>
  </Line>
  <Line GraphId="id596f2596">
    <Comment>A21: PARP1 can modify histones H1, H2AK13, H2BK30, H3K27, H3K37, and H4K16 to possibly regulate transcription (PMID: 20603072; PMID: 20525793). </Comment>
    <BiopaxRef>fad</BiopaxRef>
    <BiopaxRef>fed</BiopaxRef>
    <Graphics ConnectorType="Elbow" ZOrder="12288" LineThickness="1.0" Color="00ff00">
      <Point X="114.85713220708811" Y="1087.7517182569038" GraphRef="b0251" RelX="0.0" RelY="0.0" ArrowHead="mim-branching-right" />
      <Point X="166.33972748095283" Y="1099.0" />
      <Point X="217.0" Y="1099.013291024638" />
      <Point X="258.0" Y="1099.026582049276" GraphRef="dfd81" RelX="0.0" RelY="0.0" ArrowHead="mim-catalysis" />
    </Graphics>
  </Line>
  <Line GraphId="id51fc0f0a">
    <Graphics ConnectorType="Elbow" ZOrder="12288" LineThickness="1.0" Color="0000ff">
      <Point X="284.0" Y="997.5" GraphRef="a2e43" RelX="0.0" RelY="1.0" />
      <Point X="284.0294957982493" Y="1034.5884363452087" GraphRef="ce793" RelX="-0.2727272727272727" RelY="-1.0" ArrowHead="mim-modification" />
      <Anchor Position="0.17527811393232073" Shape="None" GraphId="a5c7e" />
    </Graphics>
  </Line>
  <Line GraphId="ide1bfb1ad">
    <Comment>A21: PARP1 can modify histones H1, H2AK13, H2BK30, H3K27, H3K37, and H4K16 to possibly regulate transcription (PMID: 20603072; PMID: 20525793). </Comment>
    <BiopaxRef>fad</BiopaxRef>
    <BiopaxRef>fed</BiopaxRef>
    <Graphics ConnectorType="Elbow" ZOrder="12288" LineThickness="1.0" Color="00ff00">
      <Point X="231.507383917649" Y="1013.1026284832595" GraphRef="abcd4" RelX="0.0" RelY="0.0" ArrowHead="mim-branching-left" />
      <Point X="252.2536919588245" Y="1004.0" />
      <Point X="273.0" Y="1004.0029805695866" />
      <Point X="284.0" Y="1004.0059611391732" GraphRef="a5c7e" RelX="0.0" RelY="0.0" ArrowHead="mim-catalysis" />
    </Graphics>
  </Line>
  <Line GraphId="id3b02972d">
    <Comment>A40: c-MYC is capable of inducing the transcription of NAMPT and helps sequester DBC1, an inhibitor of SIRT1 (PMID: 22190494).</Comment>
    <BiopaxRef>caa</BiopaxRef>
    <Graphics ConnectorType="Elbow" ZOrder="12288" LineThickness="1.0" Color="ff0000">
      <Point X="310.7867102771553" Y="771.4604207932836" GraphRef="b8b7a" RelX="1.0" RelY="0.0" />
      <Point X="775.7097502127078" Y="758.8083679908597" GraphRef="f8183" RelX="0.0" RelY="0.0" ArrowHead="mim-inhibition" />
    </Graphics>
  </Line>
  <Line GraphId="id51e27a04">
    <Comment>A40: c-MYC is capable of inducing the transcription of NAMPT and helps sequester DBC1, an inhibitor of SIRT1 (PMID: 22190494).</Comment>
    <BiopaxRef>caa</BiopaxRef>
    <Graphics ConnectorType="Elbow" ZOrder="12288" LineThickness="1.0" Color="ff00ff">
      <Point X="303.51398300442804" Y="781.4604207932836" GraphRef="b8b7a" RelX="0.8181818181818183" RelY="1.0" />
      <Point X="708.1986167354405" Y="775.5" />
      <Point X="1112.883250466453" Y="677.0277724131264" GraphRef="a0f0f" RelX="-0.5" RelY="1.0" ArrowHead="mim-transcription-translation" />
    </Graphics>
  </Line>
  <Line GraphId="idc9c903ed">
    <Comment>A41: PARP1 binds to E2F1 stimulating E2F1-dependent transcription of c-MYC (PMID: 14627987). </Comment>
    <BiopaxRef>b02</BiopaxRef>
    <Graphics ConnectorType="Elbow" ZOrder="12288" LineThickness="1.0" Color="ff00ff">
      <Point X="178.0199818346956" Y="933.7057220708452" GraphRef="a76f4" RelX="0.0" RelY="1.0" />
      <Point X="151.58593259414005" Y="945.321992709599" />
      <Point X="125.15188335358445" Y="858.3912067514414" />
      <Point X="230.7867102771553" Y="771.4604207932836" GraphRef="b8b7a" RelX="-1.0" RelY="0.0" ArrowHead="mim-production-wo-loss" />
      <Anchor Position="0.8811218700872835" Shape="None" GraphId="c52c2" />
    </Graphics>
  </Line>
  <Line GraphId="iddcf571a7">
    <Comment>A41: PARP1 binds to E2F1 stimulating E2F1-dependent transcription of c-MYC (PMID: 14627987).</Comment>
    <BiopaxRef>b02</BiopaxRef>
    <Graphics ConnectorType="Elbow" ZOrder="12288" LineThickness="1.0">
      <Point X="158.0199818346956" Y="933.7057220708452" GraphRef="a76f4" RelX="-0.5" RelY="1.0" ArrowHead="mim-binding" />
      <Point X="94.5099909173478" Y="953.7057220708452" />
      <Point X="31.0" Y="741.2627420967212" />
      <Point X="826.0" Y="528.8197621225972" GraphRef="b0d3c" RelX="-1.0" RelY="0.0" ArrowHead="mim-binding" />
      <Anchor Position="0.2537485474091001" Shape="Circle" GraphId="b121b" />
    </Graphics>
  </Line>
  <Line GraphId="id503cc455">
    <Comment>A41: PARP1 binds to E2F1 stimulating E2F1-dependent transcription of c-MYC (PMID: 14627987). </Comment>
    <BiopaxRef>b02</BiopaxRef>
    <Graphics ConnectorType="Elbow" ZOrder="12288" LineThickness="1.0" Color="00ff00">
      <Point X="31.0" Y="753.875306733251" GraphRef="b121b" RelX="0.0" RelY="0.0" />
      <Point X="190.0" Y="757.4376533666255" />
      <Point X="189.94745992807998" Y="761.0" />
      <Point X="189.89491985616" Y="771.4604207932836" GraphRef="c52c2" RelX="0.0" RelY="0.0" ArrowHead="mim-production-wo-loss" />
    </Graphics>
  </Line>
  <Line GraphId="idf81c8699">
    <Graphics ConnectorType="Elbow" ZOrder="12288" LineThickness="1.0" Color="0000ff">
      <Point X="746.4206805501194" Y="970.8694126339121" GraphRef="b1dcc" RelX="0.0" RelY="-1.0" />
      <Point X="746.4347601512973" Y="965.0" />
      <Point X="746.448839752475" Y="889.3355899587618" GraphRef="bf734" RelX="-0.935483870967742" RelY="1.0" ArrowHead="mim-modification" />
      <Anchor Position="0.8991770913668802" Shape="None" GraphId="a4a43" />
      <Anchor Position="0.30802485796808793" Shape="Circle" GraphId="d8f8e" />
    </Graphics>
  </Line>
  <Line GraphId="id129ec937">
    <Comment>A8: AMPK phosphorylates SIRT1 at T344 inhibiting its the ability to decacetylate p53, a known target of SIRT1 (PMID: 22728651). </Comment>
    <BiopaxRef>e57</BiopaxRef>
    <Graphics ConnectorType="Elbow" ZOrder="12288" LineThickness="1.0" Color="00ff00">
      <Point X="843.2965691655378" Y="580.7424198962183" GraphRef="d9763" RelX="1.0" RelY="0.0" />
      <Point X="750.0" Y="653.6212099481091" />
      <Point X="721.0" Y="726.5" />
      <Point X="692.0" Y="812.014574481002" />
      <Point X="746.448839752475" Y="897.5589062055337" GraphRef="a4a43" RelX="0.0" RelY="0.0" ArrowHead="mim-catalysis" />
    </Graphics>
  </Line>
  <Line GraphId="id596dde6a">
    <Comment>A8: AMPK phosphorylates SIRT1 at T344 inhibiting its the ability to decacetylate p53, a known target of SIRT1 (PMID: 22728651). </Comment>
    <BiopaxRef>e57</BiopaxRef>
    <Graphics ConnectorType="Elbow" ZOrder="12288" LineThickness="1.0" Color="ff0000">
      <Point X="746.448839752475" Y="945.7744539528533" GraphRef="d8f8e" RelX="0.0" RelY="0.0" />
      <Point X="747.0" Y="945.7622269764266" />
      <Point X="621.004088346689" Y="945.75" />
      <Point X="495.00817669337783" Y="735.4301510702967" GraphRef="bf1e4" RelX="0.0" RelY="0.0" ArrowHead="mim-inhibition" />
    </Graphics>
  </Line>
  <Line GraphId="idd25d890e">
    <Comment>A31: PARP1 binds to ATM, an interaction that is stimulated by DNA damage, and that the automodification of PARP1 leads to ATM activation (PMID: 17459151)</Comment>
    <BiopaxRef>c07</BiopaxRef>
    <Graphics ConnectorType="Elbow" ZOrder="12288" LineThickness="1.0">
      <Point X="389.2691488780181" Y="483.5424201094048" GraphRef="a961f" RelX="0.8181818181818183" RelY="1.0" ArrowHead="mim-binding" />
      <Point X="641.0541868485576" Y="547.960308710033" />
      <Point X="892.8392248190971" Y="538.8197621225972" GraphRef="b0d3c" RelX="-0.2727272727272727" RelY="1.0" ArrowHead="mim-binding" />
      <Anchor Position="0.6096066581704614" Shape="None" GraphId="f6bea" />
    </Graphics>
  </Line>
  <Line GraphId="id3374532d">
    <Comment>A31: It has been shown that PARP1 binds to ATM, an interaction that is stimulated by DNA damage, and that the automodification of PARP1 leads to ATM activation (PMID: 17459151). </Comment>
    <BiopaxRef>c07</BiopaxRef>
    <Graphics ConnectorType="Elbow" ZOrder="12288" LineThickness="1.0" Color="00ff00">
      <Point X="435.873947694142" Y="234.04259921837618" GraphRef="f11c7" RelX="1.0" RelY="0.0" />
      <Point X="455.873947694142" Y="234.1657318032344" />
      <Point X="566.2732954879314" Y="234.2888643880926" />
      <Point X="676.6726432817208" Y="547.960308710033" GraphRef="f6bea" RelX="0.0" RelY="0.0" ArrowHead="mim-stimulation" />
    </Graphics>
  </Line>
  <Line GraphId="id9bba7739">
    <Comment>A10: Sumolyation at K734 by SUMO1 increases the activity of SIRT1; association with SENP1, a nuclear desumoylase, reduces the activity of SIRT1 in response to genotoxic stress (PMID: 17934453). </Comment>
    <BiopaxRef>a60</BiopaxRef>
    <Graphics ConnectorType="Elbow" ZOrder="12288" LineThickness="1.0" Color="00ff00">
      <Point X="1057.4899621925933" Y="386.53503229096395" GraphRef="e2e94" RelX="1.0" RelY="0.0" />
      <Point X="1227.5" Y="631.017516145482" />
      <Point X="1227.5" Y="875.5" />
      <Point X="1227.5" Y="889.7527195381275" />
      <Point X="984.4629989859404" Y="904.005439076255" GraphRef="de27f" RelX="0.0" RelY="0.0" ArrowHead="mim-catalysis" />
    </Graphics>
  </Line>
  <Line GraphId="id4f25d765">
    <Comment>A24: H4K16 acetylation inhibits 53BP1 binding to H4K20me2; 53BP1 binding to H4K20me2 promotes non-homologous end joining (PMID: 23377543). </Comment>
    <Graphics ConnectorType="Elbow" ZOrder="12288" LineThickness="1.0" Color="0000ff">
      <Point X="455.4933639720881" Y="1085.3693777217873" GraphRef="c7b51" RelX="0.0" RelY="-1.0" />
      <Point X="455.0675058501387" Y="1057.2320126958823" GraphRef="f31d6" RelX="0.4545454545454546" RelY="1.0" ArrowHead="mim-modification" />
      <Anchor Position="0.21058703094941822" Shape="None" GraphId="e3908" />
    </Graphics>
  </Line>
  <Line GraphId="ide68c9980">
    <Comment>A23: TIP60 and MOF acetylates H4K16 (PMID: 23377543).</Comment>
    <BiopaxRef>bb4</BiopaxRef>
    <Graphics ConnectorType="Elbow" ZOrder="12288" LineThickness="1.0" Color="00ff00">
      <Point X="544.5220166210174" Y="1006.623665304435" GraphRef="f0405" RelX="-1.0" RelY="0.0" />
      <Point X="537.5980034650802" Y="1047.2125524332819" GraphRef="d1403" RelX="0.0" RelY="0.0" ArrowHead="mim-catalysis" />
    </Graphics>
  </Line>
  <Line GraphId="idc0302522">
    <Comment>A23: TIP60 and MOF acetylates H4K16 (PMID: 20479123).</Comment>
    <BiopaxRef>f2d</BiopaxRef>
    <Graphics ConnectorType="Elbow" ZOrder="12288" LineThickness="1.0" Color="00ff00">
      <Point X="577.5482799149818" Y="1029.2834087904048" GraphRef="b4f91" RelX="-1.0" RelY="0.0" />
      <Point X="553.4938681364368" Y="1047.2125524332819" GraphRef="bb6e0" RelX="0.0" RelY="0.0" ArrowHead="mim-catalysis" />
    </Graphics>
  </Line>
  <Line GraphId="id4a8ebd0c">
    <Comment>A23: SIRT1 deacetylates TIP60 (PMID: 22586264). </Comment>
    <BiopaxRef>a1e</BiopaxRef>
    <Graphics ConnectorType="Elbow" ZOrder="12288" LineThickness="1.0" Color="0000ff">
      <Point X="665.0081604520147" Y="1007.614213381507" GraphRef="fa9dd" RelX="-1.0" RelY="0.0" />
      <Point X="630.2083333333333" Y="1007.1189393429711" />
      <Point X="624.5220166210174" Y="1006.623665304435" GraphRef="f0405" RelX="1.0" RelY="0.0" ArrowHead="mim-modification" />
      <Anchor Position="0.4" Shape="None" GraphId="c4beb" />
    </Graphics>
  </Line>
  <Line GraphId="id9de66174">
    <Comment>A23: SIRT1 deacetlyates TIP60 and MOF (PMID: 22586264). </Comment>
    <BiopaxRef>a1e</BiopaxRef>
    <Graphics ConnectorType="Elbow" ZOrder="12288" LineThickness="1.0" Color="0000ff">
      <Point X="702.2808225237035" Y="1029.457300158164" GraphRef="e51ab" RelX="-1.0" RelY="0.0" />
      <Point X="657.5482799149818" Y="1029.2834087904048" GraphRef="b4f91" RelX="1.0" RelY="0.0" ArrowHead="mim-modification" />
      <Anchor Position="0.4" Shape="None" GraphId="a8ab3" />
    </Graphics>
  </Line>
  <Line GraphId="ida9ae629d">
    <Comment>A23: SIRT1 deacetlyates TIP60 and MOF (PMID: 22586264). </Comment>
    <BiopaxRef>a1e</BiopaxRef>
    <Graphics ConnectorType="Elbow" ZOrder="12288" LineThickness="1.0" Color="ff0000">
      <Point X="508.1135300674344" Y="986.1916299376304" GraphRef="e5611" RelX="0.0" RelY="0.0" ArrowHead="mim-branching-left" />
      <Point X="648.417483688787" Y="1007.614213381507" GraphRef="c4beb" RelX="0.0" RelY="0.0" ArrowHead="mim-cleavage" />
      <Anchor Position="0.8347535686782127" Shape="None" GraphId="aed45" />
    </Graphics>
  </Line>
  <Line GraphId="ida9e65ade">
    <Comment>A23: SIRT1 deacetlyates TIP60 and MOF (PMID: 22586264). </Comment>
    <BiopaxRef>a1e</BiopaxRef>
    <Graphics ConnectorType="Elbow" ZOrder="12288" LineThickness="1.0" Color="ff0000">
      <Point X="643.1153340326038" Y="986.1916299376304" GraphRef="aed45" RelX="0.0" RelY="0.0" ArrowHead="mim-branching-left" />
      <Point X="663.5847552878733" Y="969.3387513852974" />
      <Point X="684.3182489331111" Y="1029.457300158164" GraphRef="a8ab3" RelX="0.0" RelY="0.0" ArrowHead="mim-cleavage" />
    </Graphics>
  </Line>
  <Line GraphId="idb499a2ea">
    <Comment>A24: H4K16 acetylation inhibits 53BP1 binding to H4K20me2; 53BP1 binding to H4K20me2 promotes non-homologous end joining (PMID: 23377543). </Comment>
    <BiopaxRef>bb4</BiopaxRef>
    <Graphics ConnectorType="Elbow" ZOrder="12288" LineThickness="1.0">
      <Point X="455.4933639720881" Y="1079.3543333647349" GraphRef="e3908" RelX="0.0" RelY="0.0" ArrowHead="mim-binding" />
      <Point X="578.3167738164816" Y="1079.5585194832365" />
      <Point X="582.924940011015" Y="1079.762705601738" GraphRef="f61cc" RelX="-1.0" RelY="0.0" ArrowHead="mim-binding" />
      <Anchor Position="0.562876223574415" Shape="None" GraphId="c3c6a" />
      <Anchor Position="0.4" Shape="Circle" GraphId="d5365" />
    </Graphics>
  </Line>
  <Line GraphId="id39e1fcd6">
    <Comment>A24: H4K16 acetylation inhibits 53BP1 binding to H4K20me2; 53BP1 binding to H4K20me2 promotes non-homologous end joining (PMID: 23377543). </Comment>
    <BiopaxRef>bb4</BiopaxRef>
    <Graphics ConnectorType="Elbow" ZOrder="12288" LineThickness="1.0" Color="ff0000">
      <Point X="526.8487416950286" Y="1047.2125524332819" GraphRef="dcf1b" RelX="0.0" RelY="0.0" />
      <Point X="527.7577041808477" Y="1046.0" />
      <Point X="528.6666666666666" Y="1047.3333333333335" />
      <Point X="528.0590489731294" Y="1048.6666666666667" />
      <Point X="527.451431279592" Y="1079.3543333647349" GraphRef="c3c6a" RelX="0.0" RelY="0.0" ArrowHead="mim-inhibition" />
    </Graphics>
  </Line>
  <Line GraphId="idaeceab7d">
    <Comment>A24: H4K16 acetylation inhibits 53BP1 binding to H4K20me2; 53BP1 binding to H4K20me2 promotes non-homologous end joining (PMID: 23377543). </Comment>
    <BiopaxRef>bb4</BiopaxRef>
    <Graphics ConnectorType="Elbow" ZOrder="12288" LineThickness="1.0" Color="00ff00">
      <Point X="662.924940011015" Y="1079.762705601738" GraphRef="f61cc" RelX="1.0" RelY="0.0" />
      <Point X="672.4890829694324" Y="1140.3833228618673" />
      <Point X="109.2304522665066" Y="1201.0039401219967" GraphRef="c878d" RelX="1.0" RelY="0.0" ArrowHead="mim-production-wo-loss" />
      <Anchor Position="0.0666182034821195" Shape="None" GraphId="ce985" />
    </Graphics>
  </Line>
  <Line GraphId="id32be3160">
    <Comment>A76: ATM phosphorylates CHK2 at T68 to activate it (PMID: 15024084). </Comment>
    <BiopaxRef>f8b</BiopaxRef>
    <Graphics ConnectorType="Elbow" ZOrder="12288" LineThickness="1.0" Color="00ff00">
      <Point X="208.3464879599085" Y="468.73736244022615" GraphRef="d753f" RelX="0.0" RelY="0.0" />
      <Point X="130.6532663316583" Y="471.5920600904526" />
      <Point X="130.57286668535806" Y="474.446757740679" />
      <Point X="130.49246703905783" Y="494.446757740679" GraphRef="f8e0e" RelX="0.0" RelY="0.0" ArrowHead="mim-stimulation" />
    </Graphics>
  </Line>
  <Line GraphId="id7d0982de">
    <Comment>A24: H4K16 acetylation inhibits 53BP1 binding to H4K20me2; 53BP1 binding to H4K20me2 promotes non-homologous end joining (PMID: 23377543). </Comment>
    <BiopaxRef>bb4</BiopaxRef>
    <Graphics ConnectorType="Elbow" ZOrder="12288" LineThickness="1.0" Color="00ff00">
      <Point X="506.62934328246007" Y="1079.3543333647349" GraphRef="d5365" RelX="0.0" RelY="0.0" />
      <Point X="507.0531730611797" Y="1080.0" />
      <Point X="507.5" Y="1098.217929984989" />
      <Point X="672.4890829694324" Y="1116.4358599699779" GraphRef="ce985" RelX="0.0" RelY="0.0" ArrowHead="mim-stimulation" />
    </Graphics>
  </Line>
  <Line GraphId="ide2b7dcb0">
    <Comment>A38: Rb binds to E2F1 inhibiting its transcriptional activity. Acetylation of Rb inhibits the ability of Rb to bind to E2F1 (PMID: 16374512).</Comment>
    <BiopaxRef>e77</BiopaxRef>
    <Graphics ConnectorType="Elbow" ZOrder="12288" LineThickness="1.0" Color="0000ff">
      <Point X="93.83333333333333" Y="719.4761904761907" GraphRef="fdcd9" RelX="1.0" RelY="0.0" />
      <Point X="127.48908296943205" Y="719.362445414848" GraphRef="f9e95" RelX="-1.0" RelY="0.0" ArrowHead="mim-modification" />
      <Anchor Position="0.2638858745347204" Shape="Circle" GraphId="c34e5" />
      <Anchor Position="0.753868663317108" Shape="None" GraphId="c3532" />
    </Graphics>
  </Line>
  <Line GraphId="ideccb53f">
    <Comment>A38: Rb binds to E2F1 inhibiting its transcriptional activity. Acetylation of Rb inhibits the ability of Rb to bind to E2F1 (PMID: 16374512).</Comment>
    <BiopaxRef>a6f</BiopaxRef>
    <Graphics ConnectorType="Elbow" ZOrder="12288" LineThickness="1.0">
      <Point X="207.48908296943205" Y="719.362445414848" GraphRef="f9e95" RelX="1.0" RelY="0.0" ArrowHead="mim-binding" />
      <Point X="225.69444444444443" Y="836.5340837428466" />
      <Point X="211.85721313957004" Y="953.7057220708452" />
      <Point X="198.0199818346956" Y="933.7057220708452" GraphRef="a76f4" RelX="0.5" RelY="1.0" ArrowHead="mim-binding" />
      <Anchor Position="0.8906692835801231" Shape="Circle" GraphId="e97f2" />
      <Anchor Position="0.10251959534425989" Shape="None" GraphId="b55ac" />
    </Graphics>
  </Line>
  <Line GraphId="idabdd0482">
    <Comment>A38: Rb binds to E2F1 inhibiting its transcriptional activity. Acetylation of Rb inhibits the ability of Rb to bind to E2F1 (PMID: 16374512).</Comment>
    <BiopaxRef>a6f</BiopaxRef>
    <Graphics ConnectorType="Elbow" ZOrder="12288" LineThickness="1.0" Color="ff0000">
      <Point X="210.8435885244796" Y="953.7057220708452" GraphRef="e97f2" RelX="0.0" RelY="0.0" />
      <Point X="243.09561677770807" Y="959.0" />
      <Point X="275.3476450309366" Y="923.7057220708452" GraphRef="cea7b" RelX="0.0" RelY="0.0" ArrowHead="mim-inhibition" />
    </Graphics>
  </Line>
  <Line GraphId="idd6c0b41a">
    <Comment>A38: Rb binds to E2F1 inhibiting its transcriptional activity. Acetylation of Rb inhibits the ability of Rb to bind to E2F1 (PMID: 16374512).</Comment>
    <BiopaxRef>a6f</BiopaxRef>
    <Graphics ConnectorType="Elbow" ZOrder="12288" LineThickness="1.0" Color="ff0000">
      <Point X="102.74462597416326" Y="719.4761904761907" GraphRef="c34e5" RelX="0.0" RelY="0.0" />
      <Point X="103.05532385376597" Y="731.5" />
      <Point X="103.36602173336867" Y="731.7179173703886" />
      <Point X="225.69444444444443" Y="731.9358347407772" GraphRef="b55ac" RelX="0.0" RelY="0.0" ArrowHead="mim-inhibition" />
    </Graphics>
  </Line>
  <Line GraphId="idf56efe08">
    <Comment>A38: Rb is deacetylated by SIRT1 (PMID: 17620057).</Comment>
    <BiopaxRef>c28</BiopaxRef>
    <Graphics ConnectorType="Elbow" ZOrder="12288" LineThickness="1.0" Color="ff0000">
      <Point X="440.97662652181367" Y="735.4301510702967" GraphRef="a318c" RelX="0.0" RelY="0.0" ArrowHead="mim-branching-right" />
      <Point X="280.0769893111293" Y="675.3472222222222" />
      <Point X="119.17735210044496" Y="719.362445414848" GraphRef="c3532" RelX="0.0" RelY="0.0" ArrowHead="mim-cleavage" />
    </Graphics>
  </Line>
  <Line GraphId="id4fc1e84f">
    <Comment>A68: PARP2 inhibits the transcription of SIRT1 (PMID: 21459329). </Comment>
    <BiopaxRef>a49</BiopaxRef>
    <Graphics ConnectorType="Elbow" ZOrder="12288" LineThickness="1.0" Color="ff0000">
      <Point X="569.953703703703" Y="907.9861111111101" GraphRef="b4a1e" RelX="-1.0" RelY="0.0" />
      <Point X="405.6472302108046" Y="879.3508475457926" GraphRef="d0e27" RelX="0.0" RelY="0.0" ArrowHead="mim-inhibition" />
    </Graphics>
  </Line>
  <Line GraphId="db211">
    <Graphics ConnectorType="Elbow" ZOrder="32827" LineThickness="1.0" Color="0000ff">
      <Point X="174.17354769614604" Y="591.0871561430865" GraphRef="b8fab" RelX="0.0" RelY="1.0" />
      <Point X="174.3101929046863" Y="651.049590755898" GraphRef="fc896" RelX="0.5" RelY="-1.0" ArrowHead="mim-modification" />
      <Anchor Position="0.6738262520508221" Shape="Circle" GraphId="d5b15" />
      <Anchor Position="0.11529805174377519" Shape="None" GraphId="ea6f2" />
      <Anchor Position="0.35711486244272567" Shape="None" GraphId="cb0d6" />
    </Graphics>
  </Line>
  <Line GraphId="cf7f1">
    <Graphics ConnectorType="Elbow" ZOrder="32846" LineThickness="1.0" Color="0000ff">
      <Point X="258.0" Y="1079.0" GraphRef="f5a3b" RelX="0.0" RelY="1.0" />
      <Point X="258.02417533416394" Y="1100.0" />
      <Point X="258.04835066832794" Y="1122.6218114210972" GraphRef="c293e" RelX="-0.5" RelY="-1.0" ArrowHead="mim-modification" />
      <Anchor Position="0.45858730746789583" Shape="None" GraphId="dfd81" />
    </Graphics>
  </Line>
  <Label TextLabel="A6" GraphId="e0556">
    <Graphics CenterX="734.0" CenterY="1044.0" Width="20.0" Height="18.0" ZOrder="28672" FillColor="ffffff" FontSize="10" Valign="Middle" />
  </Label>
  <Label TextLabel="A4" GraphId="c0980">
    <Graphics CenterX="919.2844677137875" CenterY="1024.1509598603839" Width="19.19720767888316" Height="17.01570680628265" ZOrder="28672" FillColor="ffffff" FontSize="10" Valign="Middle" />
  </Label>
  <Label TextLabel="A85" GraphId="b5dc7">
    <Graphics CenterX="660.7907130066048" CenterY="540.9883705230216" Width="20.0" Height="14.0" ZOrder="28672" FillColor="ffffff" FontSize="10" Valign="Middle" />
  </Label>
  <Label TextLabel="A12" GraphId="d4438">
    <Graphics CenterX="913.5" CenterY="413.5" Width="22.0" Height="18.0" ZOrder="28672" FillColor="ffffff" FontSize="10" Valign="Middle" />
  </Label>
  <Label TextLabel="A44" GraphId="b2ebc">
    <Graphics CenterX="172.25" CenterY="740.75" Width="22.5" Height="16.5" ZOrder="28672" FillColor="ffffff" FontSize="10" Valign="Middle" />
  </Label>
  <Label TextLabel="A68" GraphId="fdfc4">
    <Graphics CenterX="546.6472303206995" CenterY="914.5242512589447" Width="21.468327590776198" Height="10.866684336072014" ZOrder="28672" FillColor="ffffff" FontSize="10" Valign="Middle" />
  </Label>
  <Label TextLabel="A5" GraphId="f6c13">
    <Graphics CenterX="961.5706806282724" CenterY="1025.4886561954627" Width="19.19720767888316" Height="17.01570680628265" ZOrder="32771" FillColor="ffffff" FontSize="10" Valign="Middle" />
  </Label>
  <Label TextLabel="A10" GraphId="b87d9">
    <Graphics CenterX="1027.7356020942407" CenterY="1049.8865619546245" Width="19.19720767888316" Height="17.01570680628265" ZOrder="32772" FillColor="ffffff" FontSize="10" Valign="Middle" />
  </Label>
  <Label TextLabel="A9" GraphId="cfc64">
    <Graphics CenterX="1140.8202443280948" CenterY="1049.415357766143" Width="19.19720767888316" Height="17.01570680628265" ZOrder="32773" FillColor="ffffff" FontSize="10" Valign="Middle" />
  </Label>
  <Label TextLabel="A11" GraphId="ccf0a">
    <Graphics CenterX="1255.4781849912652" CenterY="1048.5078534031413" Width="19.19720767888316" Height="17.01570680628265" ZOrder="32774" FillColor="ffffff" FontSize="10" Valign="Middle" />
  </Label>
  <Label TextLabel="A81" GraphId="ce140">
    <Graphics CenterX="616.25" CenterY="652.9929328621904" Width="20.0" Height="14.0" ZOrder="32775" FillColor="ffffff" FontSize="10" Valign="Middle" />
  </Label>
  <Label TextLabel="A88" GraphId="c962f">
    <Graphics CenterX="909.3333333333334" CenterY="601.4999999999992" Width="20.0" Height="14.0" ZOrder="32776" FillColor="ffffff" FontSize="10" Valign="Middle" />
  </Label>
  <Label TextLabel="A89" GraphId="bc864">
    <Graphics CenterX="1076.8290317876927" CenterY="599.2268518518515" Width="20.0" Height="14.0" ZOrder="32777" FillColor="ffffff" FontSize="10" Valign="Middle" />
  </Label>
  <Label TextLabel="A89" GraphId="c8373">
    <Graphics CenterX="1036.5" CenterY="737.5" Width="20.0" Height="14.0" ZOrder="32778" FillColor="ffffff" FontSize="10" Valign="Middle" />
  </Label>
  <Label TextLabel="A17" GraphId="bb252">
    <Graphics CenterX="1083.25" CenterY="676.25" Width="29.5" Height="18.5" ZOrder="32779" FillColor="ffffff" FontSize="10" Valign="Middle" />
  </Label>
  <Label TextLabel="A90" GraphId="ad3af">
    <Graphics CenterX="1292.3503937007877" CenterY="627.1732283464568" Width="20.0" Height="14.0" ZOrder="32780" FillColor="ffffff" FontSize="10" Valign="Middle" />
  </Label>
  <Label TextLabel="A91" GraphId="c8c7b">
    <Graphics CenterX="980.5170603674545" CenterY="791.6732283464567" Width="20.0" Height="14.0" ZOrder="32782" FillColor="ffffff" FontSize="10" Valign="Middle" />
  </Label>
  <Label TextLabel="A1" GraphId="cef9a">
    <Graphics CenterX="1017.9855643044616" CenterY="517.2467191601057" Width="20.0" Height="14.0" ZOrder="32783" FillColor="ffffff" FontSize="10" Valign="Middle" />
  </Label>
  <Label TextLabel="A2" GraphId="aaa78">
    <Graphics CenterX="1272.4855643044616" CenterY="476.06976442759543" Width="20.0" Height="14.0" ZOrder="32784" FillColor="ffffff" FontSize="10" Valign="Middle" />
  </Label>
  <Label TextLabel="A2" GraphId="a77c2">
    <Graphics CenterX="112.9855643044616" CenterY="1006.9133858267727" Width="20.0" Height="14.0" ZOrder="32785" FillColor="ffffff" FontSize="10" Valign="Middle" />
  </Label>
  <Label TextLabel="A2" GraphId="f42e1">
    <Graphics CenterX="1196.5040828229796" CenterY="510.2302582547558" Width="20.0" Height="14.0" ZOrder="32786" FillColor="ffffff" FontSize="10" Valign="Middle" />
  </Label>
  <Label TextLabel="A3" GraphId="a560d">
    <Graphics CenterX="1389.742765950551" CenterY="469.57799488027024" Width="20.0" Height="14.0" ZOrder="32787" FillColor="ffffff" FontSize="10" Valign="Middle" />
  </Label>
  <Label TextLabel="A13" GraphId="b6cd8">
    <Graphics CenterX="843.9743283494046" CenterY="377.7220864894056" Width="20.0" Height="14.0" ZOrder="32788" FillColor="ffffff" FontSize="10" Valign="Middle" />
  </Label>
  <Label TextLabel="A13" GraphId="b9ce6">
    <Graphics CenterX="791.2163335352301" CenterY="518.4619309146437" Width="20.0" Height="14.0" ZOrder="32789" FillColor="ffffff" FontSize="10" Valign="Middle" />
  </Label>
  <Label TextLabel="A14" GraphId="a4696">
    <Graphics CenterX="801.2517700088689" CenterY="398.0937373104948" Width="20.0" Height="14.0" ZOrder="32790" FillColor="ffffff" FontSize="10" Valign="Middle" />
  </Label>
  <Label TextLabel="A69" GraphId="cb488">
    <Graphics CenterX="1257.9111541411226" CenterY="443.5498007252362" Width="20.0" Height="14.0" ZOrder="32791" FillColor="ffffff" FontSize="10" Valign="Middle" />
  </Label>
  <Label TextLabel="A18" GraphId="f9ef1">
    <Graphics CenterX="799.2323232323238" CenterY="652.7727272727267" Width="20.0" Height="14.0" ZOrder="32792" FillColor="ffffff" FontSize="10" Valign="Middle" />
  </Label>
  <Label TextLabel="A18" GraphId="f35ba">
    <Graphics CenterX="1247.720949654022" CenterY="582.3737373737371" Width="20.0" Height="14.0" ZOrder="32793" FillColor="ffffff" FontSize="10" Valign="Middle" />
  </Label>
  <Label TextLabel="A19" GraphId="df5d4">
    <Graphics CenterX="775.9743283494046" CenterY="812.7220864894057" Width="20.0" Height="14.0" ZOrder="32794" FillColor="ffffff" FontSize="10" Valign="Middle" />
  </Label>
  <Label TextLabel="A28" GraphId="cbd63">
    <Graphics CenterX="554.2517700088689" CenterY="438.0937373104948" Width="20.0" Height="14.0" ZOrder="32795" FillColor="ffffff" FontSize="10" Valign="Middle" />
  </Label>
  <Label TextLabel="A29" GraphId="cf25d">
    <Graphics CenterX="379.5434366755356" CenterY="427.0937373104948" Width="20.0" Height="14.0" ZOrder="32796" FillColor="ffffff" FontSize="10" Valign="Middle" />
  </Label>
  <Label TextLabel="A30" GraphId="ffd4b">
    <Graphics CenterX="319.2517700088689" CenterY="433.0937373104948" Width="20.0" Height="14.0" ZOrder="32797" FillColor="ffffff" FontSize="10" Valign="Middle" />
  </Label>
  <Label TextLabel="A27" GraphId="d062c">
    <Graphics CenterX="733.8031135893001" CenterY="458.969640262635" Width="20.0" Height="14.0" ZOrder="32798" FillColor="ffffff" FontSize="10" Valign="Middle" />
  </Label>
  <Label TextLabel="A72" GraphId="b4257">
    <Graphics CenterX="695.4184366755369" CenterY="488.59373731049527" Width="20.0" Height="14.0" ZOrder="32799" FillColor="ffffff" FontSize="10" Valign="Middle" />
  </Label>
  <Label TextLabel="A25" GraphId="f6dbc">
    <Graphics CenterX="1313.3429723229413" CenterY="413.80358860402424" Width="20.0" Height="14.0" ZOrder="32800" FillColor="ffffff" FontSize="10" Valign="Middle" />
  </Label>
  <Label TextLabel="A57" GraphId="a0fd5">
    <Graphics CenterX="1139.9855643044616" CenterY="549.2467191601057" Width="20.0" Height="14.0" ZOrder="32801" FillColor="ffffff" FontSize="10" Valign="Middle" />
  </Label>
  <Label TextLabel="A58" GraphId="d17c0">
    <Graphics CenterX="1329.1242197666465" CenterY="556.6290721012823" Width="20.0" Height="14.0" ZOrder="32802" FillColor="ffffff" FontSize="10" Valign="Middle" />
  </Label>
  <Label TextLabel="A59" GraphId="fb447">
    <Graphics CenterX="370.7517700088689" CenterY="1153.0937373104953" Width="20.0" Height="14.0" ZOrder="32803" FillColor="ffffff" FontSize="10" Valign="Middle" />
  </Label>
  <Label TextLabel="A45" GraphId="dec38">
    <Graphics CenterX="402.3027746531684" CenterY="741.6256092988386" Width="20.0" Height="14.0" ZOrder="32804" FillColor="ffffff" FontSize="10" Valign="Middle" />
  </Label>
  <Label TextLabel="A46" GraphId="ca831">
    <Graphics CenterX="357.48227887890175" CenterY="820.3611579131033" Width="20.0" Height="14.0" ZOrder="32805" FillColor="ffffff" FontSize="10" Valign="Middle" />
  </Label>
  <Label TextLabel="A47" GraphId="e9e4f">
    <Graphics CenterX="227.24558303886948" CenterY="811.2208480565362" Width="20.0" Height="14.0" ZOrder="32806" FillColor="ffffff" FontSize="10" Valign="Middle" />
  </Label>
  <Label TextLabel="A51" GraphId="e4f7b">
    <Graphics CenterX="715.1254416961132" CenterY="785.3197879858658" Width="20.0" Height="14.0" ZOrder="32807" FillColor="ffffff" FontSize="10" Valign="Middle" />
  </Label>
  <Label TextLabel="A52" GraphId="fe5c1">
    <Graphics CenterX="630.6731448763258" CenterY="756.344522968197" Width="20.0" Height="14.0" ZOrder="32808" FillColor="ffffff" FontSize="10" Valign="Middle" />
  </Label>
  <Label TextLabel="A53" GraphId="d976f">
    <Graphics CenterX="661.3850343422391" CenterY="826.648690397808" Width="20.0" Height="14.0" ZOrder="32809" FillColor="ffffff" FontSize="10" Valign="Middle" />
  </Label>
  <Label TextLabel="A48" GraphId="aa2be">
    <Graphics CenterX="227.70494699646665" CenterY="829.3480565371019" Width="20.0" Height="14.0" ZOrder="32810" FillColor="ffffff" FontSize="10" Valign="Middle" />
  </Label>
  <Label TextLabel="A42" GraphId="b0b3f">
    <Graphics CenterX="569.9064602960968" CenterY="715.803834611854" Width="20.0" Height="14.0" ZOrder="32811" FillColor="ffffff" FontSize="10" Valign="Middle" />
  </Label>
  <Label TextLabel="A43" GraphId="b567f">
    <Graphics CenterX="377.34925975773916" CenterY="657.4996623372909" Width="20.0" Height="14.0" ZOrder="32812" FillColor="ffffff" FontSize="10" Valign="Middle" />
  </Label>
  <Label TextLabel="A20" GraphId="cbb4d">
    <Graphics CenterX="524.8621355362282" CenterY="1005.5257833847459" Width="20.0" Height="14.0" ZOrder="32813" FillColor="ffffff" FontSize="10" Valign="Middle" />
  </Label>
  <Label TextLabel="A22" GraphId="c938a">
    <Graphics CenterX="427.204576043068" CenterY="1071.6739557424069" Width="20.0" Height="14.0" ZOrder="32814" FillColor="ffffff" FontSize="10" Valign="Middle" />
  </Label>
  <Label TextLabel="A50" GraphId="ebd7b">
    <Graphics CenterX="283.0733079026487" CenterY="855.1072943624064" Width="20.0" Height="14.0" ZOrder="32815" FillColor="ffffff" FontSize="10" Valign="Middle" />
  </Label>
  <Label TextLabel="A49" GraphId="dfb03">
    <Graphics CenterX="216.55615750687065" CenterY="882.4461560284445" Width="20.0" Height="14.0" ZOrder="32816" FillColor="ffffff" FontSize="10" Valign="Middle" />
  </Label>
  <Label TextLabel="A32" GraphId="f2cc9">
    <Graphics CenterX="583.7517700088689" CenterY="486.59373731049527" Width="20.0" Height="14.0" ZOrder="32818" FillColor="ffffff" FontSize="10" Valign="Middle" />
  </Label>
  <Label TextLabel="A33" GraphId="d0730">
    <Graphics CenterX="560.9055737574907" CenterY="518.5937373104953" Width="20.0" Height="14.0" ZOrder="32819" FillColor="ffffff" FontSize="10" Valign="Middle" />
  </Label>
  <Label TextLabel="A74" GraphId="ab0b5">
    <Graphics CenterX="258.91843667553553" CenterY="521.5937373104953" Width="20.0" Height="14.0" ZOrder="32820" FillColor="ffffff" FontSize="10" Valign="Middle" />
  </Label>
  <Label TextLabel="A56" GraphId="d379f">
    <Graphics CenterX="227.3492597577392" CenterY="574.8329956706239" Width="20.0" Height="14.0" ZOrder="32821" FillColor="ffffff" FontSize="10" Valign="Middle" />
  </Label>
  <Label TextLabel="A34" GraphId="c7a92">
    <Graphics CenterX="103.43832698247076" CenterY="865.9390292452897" Width="20.0" Height="14.0" ZOrder="32822" FillColor="ffffff" FontSize="10" Valign="Middle" />
  </Label>
  <Label TextLabel="A35" GraphId="bcc46">
    <Graphics CenterX="383.48174583130213" CenterY="930.7225692431971" Width="20.0" Height="14.0" ZOrder="32823" FillColor="ffffff" FontSize="10" Valign="Middle" />
  </Label>
  <Label TextLabel="A36" GraphId="ac334">
    <Graphics CenterX="110.48510547155801" CenterY="945.7672942516202" Width="20.0" Height="14.0" ZOrder="32824" FillColor="ffffff" FontSize="10" Valign="Middle" />
  </Label>
  <Label TextLabel="A37" GraphId="beebe">
    <Graphics CenterX="298.7286324134751" CenterY="904.4796805357353" Width="20.0" Height="14.0" ZOrder="32825" FillColor="ffffff" FontSize="10" Valign="Middle" />
  </Label>
  <Label TextLabel="A77" GraphId="eda88">
    <Graphics CenterX="104.28426572348201" CenterY="896.5853488352448" Width="20.0" Height="14.0" ZOrder="32826" FillColor="ffffff" FontSize="10" Valign="Middle" />
  </Label>
  <Label TextLabel="A54" GraphId="d615e">
    <Graphics CenterX="237.8492597577392" CenterY="637.3329956706239" Width="20.0" Height="14.0" ZOrder="32829" FillColor="ffffff" FontSize="10" Valign="Middle" />
  </Label>
  <Label TextLabel="A55" GraphId="f9362">
    <Graphics CenterX="223.29833383181332" CenterY="684.5135512261793" Width="20.0" Height="14.0" ZOrder="32830" FillColor="ffffff" FontSize="10" Valign="Middle" />
  </Label>
  <Label TextLabel="A52" GraphId="e3a22">
    <Graphics CenterX="329.9316261937847" CenterY="604.3398950131242" Width="20.0" Height="14.0" ZOrder="32831" FillColor="ffffff" FontSize="10" Valign="Middle" />
  </Label>
  <Label TextLabel="A15" GraphId="b5f25">
    <Graphics CenterX="1041.2517700088688" CenterY="419.0937373104948" Width="20.0" Height="14.0" ZOrder="32832" FillColor="ffffff" FontSize="10" Valign="Middle" />
  </Label>
  <Label TextLabel="A78" GraphId="b46f8">
    <Graphics CenterX="958.3989898989904" CenterY="702.6060606060604" Width="20.0" Height="14.0" ZOrder="32833" FillColor="ffffff" FontSize="10" Valign="Middle" />
  </Label>
  <Label TextLabel="A60" GraphId="b943e">
    <Graphics CenterX="1509.9107868721403" CenterY="691.8009568514179" Width="19.19720767888316" Height="17.01570680628265" ZOrder="32834" FillColor="ffffff" FontSize="10" Valign="Middle" />
  </Label>
  <Label TextLabel="A61" GraphId="ed05d">
    <Graphics CenterX="1767.4922915743286" CenterY="647.3777593592555" Width="19.19720767888316" Height="17.01570680628265" ZOrder="32835" FillColor="ffffff" FontSize="10" Valign="Middle" />
  </Label>
  <Label TextLabel="A62" GraphId="ad3ac">
    <Graphics CenterX="1843.913137969315" CenterY="683.1442170395045" Width="19.19720767888316" Height="17.01570680628265" ZOrder="32836" FillColor="ffffff" FontSize="10" Valign="Middle" />
  </Label>
  <Label TextLabel="A63" GraphId="e44f9">
    <Graphics CenterX="1628.089470257712" CenterY="745.4357530896611" Width="19.19720767888316" Height="17.01570680628265" ZOrder="32837" FillColor="ffffff" FontSize="10" Valign="Middle" />
  </Label>
  <Label TextLabel="A79" GraphId="c60ae">
    <Graphics CenterX="1810.3298046359787" CenterY="737.8179863267935" Width="19.19720767888316" Height="17.01570680628265" ZOrder="32838" FillColor="ffffff" FontSize="10" Valign="Middle" />
  </Label>
  <Label TextLabel="A64" GraphId="ceb10">
    <Graphics CenterX="1456.7561369243685" CenterY="784.1024197563282" Width="19.19720767888316" Height="17.01570680628265" ZOrder="32839" FillColor="ffffff" FontSize="10" Valign="Middle" />
  </Label>
  <Label TextLabel="A65" GraphId="b1f2b">
    <Graphics CenterX="1705.422803591035" CenterY="779.4357530896611" Width="19.19720767888316" Height="17.01570680628265" ZOrder="32840" FillColor="ffffff" FontSize="10" Valign="Middle" />
  </Label>
  <Label TextLabel="A80" GraphId="b39f3">
    <Graphics CenterX="1280.910786872133" CenterY="660.9676235180846" Width="19.19720767888316" Height="17.01570680628265" ZOrder="32841" FillColor="ffffff" FontSize="10" Valign="Middle" />
  </Label>
  <Label TextLabel="A7" GraphId="caac9">
    <Graphics CenterX="1414.1842217366643" CenterY="1022.8123153453979" Width="19.19720767888316" Height="17.01570680628265" ZOrder="32848" FillColor="ffffff" FontSize="10" Valign="Middle" />
  </Label>
  <Label TextLabel="A8" GraphId="b9c59">
    <Graphics CenterX="723.9743283494046" CenterY="721.2220864894057" Width="20.0" Height="14.0" ZOrder="32849" FillColor="ffffff" FontSize="10" Valign="Middle" />
  </Label>
  <Label TextLabel="A16" GraphId="e4d0c">
    <Graphics CenterX="828.3031135893002" CenterY="250.96964026263498" Width="20.0" Height="14.0" ZOrder="32850" FillColor="ffffff" FontSize="10" Valign="Middle" />
  </Label>
  <Label TextLabel="A21" GraphId="a57a1">
    <Graphics CenterX="100.7229410946573" CenterY="1078.6379502769416" Width="20.0" Height="14.0" ZOrder="32851" FillColor="ffffff" FontSize="10" Valign="Middle" />
  </Label>
  <Label TextLabel="A21" GraphId="e1db8">
    <Graphics CenterX="207.2229410946573" CenterY="1008.6379502769416" Width="20.0" Height="14.0" ZOrder="32852" FillColor="ffffff" FontSize="10" Valign="Middle" />
  </Label>
  <Label TextLabel="A26" GraphId="eaa3c">
    <Graphics CenterX="831.4743283494046" CenterY="299.2220864894056" Width="20.0" Height="14.0" ZOrder="32853" FillColor="ffffff" FontSize="10" Valign="Middle" />
  </Label>
  <Label TextLabel="A39" GraphId="cbf1b">
    <Graphics CenterX="317.77765696184355" CenterY="763.1058613653639" Width="20.0" Height="14.0" ZOrder="32854" FillColor="ffffff" FontSize="10" Valign="Middle" />
  </Label>
  <Label TextLabel="A39" GraphId="fe7a9">
    <Graphics CenterX="272.8008051099918" CenterY="726.8095650690677" Width="20.0" Height="14.0" ZOrder="32855" FillColor="ffffff" FontSize="10" Valign="Middle" />
  </Label>
  <Label TextLabel="A39" GraphId="f6850">
    <Graphics CenterX="259.07395325814" CenterY="788.3141946986972" Width="20.0" Height="14.0" ZOrder="32856" FillColor="ffffff" FontSize="10" Valign="Middle" />
  </Label>
  <Label TextLabel="A40" GraphId="e1ef8">
    <Graphics CenterX="574.8841384433251" CenterY="766.7401206246232" Width="20.0" Height="14.0" ZOrder="32857" FillColor="ffffff" FontSize="10" Valign="Middle" />
  </Label>
  <Label TextLabel="A41" GraphId="ddaeb">
    <Graphics CenterX="22.48510547155803" CenterY="767.2672942516202" Width="20.0" Height="14.0" ZOrder="32858" FillColor="ffffff" FontSize="10" Valign="Middle" />
  </Label>
  <Label TextLabel="A66" GraphId="d5867">
    <Graphics CenterX="1413.589470257712" CenterY="698.9357530896611" Width="19.19720767888316" Height="17.01570680628265" ZOrder="32859" FillColor="ffffff" FontSize="10" Valign="Middle" />
  </Label>
  <Label TextLabel="A70" GraphId="b039a">
    <Graphics CenterX="1047.3989898989903" CenterY="627.6060606060604" Width="20.0" Height="14.0" ZOrder="32860" FillColor="ffffff" FontSize="10" Valign="Middle" />
  </Label>
  <Label TextLabel="A71" GraphId="c8fab">
    <Graphics CenterX="922.3989898989903" CenterY="629.6060606060604" Width="20.0" Height="14.0" ZOrder="32861" FillColor="ffffff" FontSize="10" Valign="Middle" />
  </Label>
  <Label TextLabel="A73" GraphId="cb9c9">
    <Graphics CenterX="873.9963790660529" CenterY="666.7237402931543" Width="20.0" Height="14.0" ZOrder="32862" FillColor="ffffff" FontSize="10" Valign="Middle" />
  </Label>
  <Label TextLabel="A75" GraphId="b3cf8">
    <Graphics CenterX="279.28484608384133" CenterY="493.3125906732295" Width="20.0" Height="14.0" ZOrder="32863" FillColor="ffffff" FontSize="10" Valign="Middle" />
  </Label>
  <Label TextLabel="A76" GraphId="f5857">
    <Graphics CenterX="237.20151275050802" CenterY="465.69684993248876" Width="20.0" Height="14.0" ZOrder="32864" FillColor="ffffff" FontSize="10" Valign="Middle" />
  </Label>
  <Label TextLabel="A67" GraphId="bdc21">
    <Graphics CenterX="1387.3429723229413" CenterY="417.80358860402424" Width="20.0" Height="14.0" ZOrder="32865" FillColor="ffffff" FontSize="10" Valign="Middle" />
  </Label>
  <Label TextLabel="A83" GraphId="f4afc">
    <Graphics CenterX="664.9743283494046" CenterY="861.7220864894057" Width="20.0" Height="14.0" ZOrder="32866" FillColor="ffffff" FontSize="10" Valign="Middle" />
  </Label>
  <Label TextLabel="A82" GraphId="cd864">
    <Graphics CenterX="540.9743283494046" CenterY="896.7220864894057" Width="20.0" Height="14.0" ZOrder="32867" FillColor="ffffff" FontSize="10" Valign="Middle" />
  </Label>
  <Label TextLabel="A84" GraphId="decee">
    <Graphics CenterX="1791.9922915743286" CenterY="583.8777593592555" Width="19.19720767888316" Height="17.01570680628265" ZOrder="32868" FillColor="ffffff" FontSize="10" Valign="Middle" />
  </Label>
  <Label TextLabel="A87" GraphId="f0f6e">
    <Graphics CenterX="833.4743283494046" CenterY="725.2220864894057" Width="20.0" Height="14.0" ZOrder="32869" FillColor="ffffff" FontSize="10" Valign="Middle" />
  </Label>
  <Label TextLabel="A86" GraphId="bf211">
    <Graphics CenterX="377.5015392337584" CenterY="255.70961483407677" Width="20.0" Height="14.0" ZOrder="32870" FillColor="ffffff" FontSize="10" Valign="Middle" />
  </Label>
  <Label TextLabel="A10" GraphId="c257f">
    <Graphics CenterX="1135.2517700088688" CenterY="379.0937373104948" Width="20.0" Height="14.0" ZOrder="32871" FillColor="ffffff" FontSize="10" Valign="Middle" />
  </Label>
  <Label TextLabel="A24" GraphId="fdd7f">
    <Graphics CenterX="521.6953167838094" CenterY="1098.456363149814" Width="20.0" Height="14.0" ZOrder="32875" FillColor="ffffff" FontSize="10" Valign="Middle" />
  </Label>
  <Label TextLabel="A23" GraphId="b7851">
    <Graphics CenterX="694.8897612282542" CenterY="984.6137705572223" Width="20.0" Height="14.0" ZOrder="32876" FillColor="ffffff" FontSize="10" Valign="Middle" />
  </Label>
  <Label TextLabel="A38" GraphId="fdaf0">
    <Graphics CenterX="229.6922263263141" CenterY="713.2446906793551" Width="21.468327590776198" Height="10.866684336072014" ZOrder="32877" FillColor="ffffff" FontSize="10" Valign="Middle" />
  </Label>
  <Label TextLabel="A31" GraphId="de2f0">
    <Graphics CenterX="629.5722404241565" CenterY="515.260403977162" Width="20.0" Height="14.0" ZOrder="32878" FillColor="ffffff" FontSize="10" Valign="Middle" />
  </Label>
  <Group GroupId="be22d" GraphId="b2d55" Style="ImplicitComplex" />
  <InfoBox CenterX="0.0" CenterY="0.0" />
  <Biopax>
    <bp:PublicationXref xmlns:bp="http://www.biopax.org/release/biopax-level3.owl#" xmlns:rdf="http://www.w3.org/1999/02/22-rdf-syntax-ns#" rdf:id="fba">
      <bp:ID rdf:datatype="http://www.w3.org/2001/XMLSchema#string">19680552</bp:ID>
      <bp:DB rdf:datatype="http://www.w3.org/2001/XMLSchema#string">PubMed</bp:DB>
      <bp:TITLE rdf:datatype="http://www.w3.org/2001/XMLSchema#string">CK2 is the regulator of SIRT1 substrate-binding affinity, deacetylase activity and cellular response to DNA-damage.</bp:TITLE>
      <bp:SOURCE rdf:datatype="http://www.w3.org/2001/XMLSchema#string">PLoS One</bp:SOURCE>
      <bp:YEAR rdf:datatype="http://www.w3.org/2001/XMLSchema#string">2009</bp:YEAR>
      <bp:AUTHORS rdf:datatype="http://www.w3.org/2001/XMLSchema#string">Kang H</bp:AUTHORS>
      <bp:AUTHORS rdf:datatype="http://www.w3.org/2001/XMLSchema#string">Jung JW</bp:AUTHORS>
      <bp:AUTHORS rdf:datatype="http://www.w3.org/2001/XMLSchema#string">Kim MK</bp:AUTHORS>
      <bp:AUTHORS rdf:datatype="http://www.w3.org/2001/XMLSchema#string">Chung JH</bp:AUTHORS>
    </bp:PublicationXref>
    <bp:PublicationXref xmlns:bp="http://www.biopax.org/release/biopax-level3.owl#" xmlns:rdf="http://www.w3.org/1999/02/22-rdf-syntax-ns#" rdf:id="a1e">
      <bp:ID rdf:datatype="http://www.w3.org/2001/XMLSchema#string">22586264</bp:ID>
      <bp:DB rdf:datatype="http://www.w3.org/2001/XMLSchema#string">PubMed</bp:DB>
      <bp:TITLE rdf:datatype="http://www.w3.org/2001/XMLSchema#string">SIRT1 negatively regulates the activities, functions, and protein levels of hMOF and TIP60.</bp:TITLE>
      <bp:SOURCE rdf:datatype="http://www.w3.org/2001/XMLSchema#string">Mol Cell Biol</bp:SOURCE>
      <bp:YEAR rdf:datatype="http://www.w3.org/2001/XMLSchema#string">2012</bp:YEAR>
      <bp:AUTHORS rdf:datatype="http://www.w3.org/2001/XMLSchema#string">Peng L</bp:AUTHORS>
      <bp:AUTHORS rdf:datatype="http://www.w3.org/2001/XMLSchema#string">Ling H</bp:AUTHORS>
      <bp:AUTHORS rdf:datatype="http://www.w3.org/2001/XMLSchema#string">Yuan Z</bp:AUTHORS>
      <bp:AUTHORS rdf:datatype="http://www.w3.org/2001/XMLSchema#string">Fang B</bp:AUTHORS>
      <bp:AUTHORS rdf:datatype="http://www.w3.org/2001/XMLSchema#string">Bloom G</bp:AUTHORS>
      <bp:AUTHORS rdf:datatype="http://www.w3.org/2001/XMLSchema#string">Fukasawa K</bp:AUTHORS>
      <bp:AUTHORS rdf:datatype="http://www.w3.org/2001/XMLSchema#string">Koomen J</bp:AUTHORS>
      <bp:AUTHORS rdf:datatype="http://www.w3.org/2001/XMLSchema#string">Chen J</bp:AUTHORS>
      <bp:AUTHORS rdf:datatype="http://www.w3.org/2001/XMLSchema#string">Lane WS</bp:AUTHORS>
      <bp:AUTHORS rdf:datatype="http://www.w3.org/2001/XMLSchema#string">Seto E</bp:AUTHORS>
    </bp:PublicationXref>
    <bp:PublicationXref xmlns:bp="http://www.biopax.org/release/biopax-level3.owl#" xmlns:rdf="http://www.w3.org/1999/02/22-rdf-syntax-ns#" rdf:id="a81">
      <bp:ID rdf:datatype="http://www.w3.org/2001/XMLSchema#string">20167603</bp:ID>
      <bp:DB rdf:datatype="http://www.w3.org/2001/XMLSchema#string">PubMed</bp:DB>
      <bp:TITLE rdf:datatype="http://www.w3.org/2001/XMLSchema#string">DYRK1A and DYRK3 promote cell survival through phosphorylation and activation of SIRT1.</bp:TITLE>
      <bp:SOURCE rdf:datatype="http://www.w3.org/2001/XMLSchema#string">J Biol Chem</bp:SOURCE>
      <bp:YEAR rdf:datatype="http://www.w3.org/2001/XMLSchema#string">2010</bp:YEAR>
      <bp:AUTHORS rdf:datatype="http://www.w3.org/2001/XMLSchema#string">Guo X</bp:AUTHORS>
      <bp:AUTHORS rdf:datatype="http://www.w3.org/2001/XMLSchema#string">Williams JG</bp:AUTHORS>
      <bp:AUTHORS rdf:datatype="http://www.w3.org/2001/XMLSchema#string">Schug TT</bp:AUTHORS>
      <bp:AUTHORS rdf:datatype="http://www.w3.org/2001/XMLSchema#string">Li X</bp:AUTHORS>
    </bp:PublicationXref>
    <bp:PublicationXref xmlns:bp="http://www.biopax.org/release/biopax-level3.owl#" xmlns:rdf="http://www.w3.org/1999/02/22-rdf-syntax-ns#" rdf:id="a9f">
      <bp:ID rdf:datatype="http://www.w3.org/2001/XMLSchema#string">19622798</bp:ID>
      <bp:DB rdf:datatype="http://www.w3.org/2001/XMLSchema#string">PubMed</bp:DB>
      <bp:TITLE rdf:datatype="http://www.w3.org/2001/XMLSchema#string">Sumoylation of poly(ADP-ribose) polymerase 1 inhibits its acetylation and restrains transcriptional coactivator function.</bp:TITLE>
      <bp:SOURCE rdf:datatype="http://www.w3.org/2001/XMLSchema#string">FASEB J</bp:SOURCE>
      <bp:YEAR rdf:datatype="http://www.w3.org/2001/XMLSchema#string">2009</bp:YEAR>
      <bp:AUTHORS rdf:datatype="http://www.w3.org/2001/XMLSchema#string">Messner S</bp:AUTHORS>
      <bp:AUTHORS rdf:datatype="http://www.w3.org/2001/XMLSchema#string">Schuermann D</bp:AUTHORS>
      <bp:AUTHORS rdf:datatype="http://www.w3.org/2001/XMLSchema#string">Altmeyer M</bp:AUTHORS>
      <bp:AUTHORS rdf:datatype="http://www.w3.org/2001/XMLSchema#string">Kassner I</bp:AUTHORS>
      <bp:AUTHORS rdf:datatype="http://www.w3.org/2001/XMLSchema#string">Schmidt D</bp:AUTHORS>
      <bp:AUTHORS rdf:datatype="http://www.w3.org/2001/XMLSchema#string">Schär P</bp:AUTHORS>
      <bp:AUTHORS rdf:datatype="http://www.w3.org/2001/XMLSchema#string">Müller S</bp:AUTHORS>
      <bp:AUTHORS rdf:datatype="http://www.w3.org/2001/XMLSchema#string">Hottiger MO</bp:AUTHORS>
    </bp:PublicationXref>
    <bp:PublicationXref xmlns:bp="http://www.biopax.org/release/biopax-level3.owl#" xmlns:rdf="http://www.w3.org/1999/02/22-rdf-syntax-ns#" rdf:id="b8a">
      <bp:ID rdf:datatype="http://www.w3.org/2001/XMLSchema#string">16959969</bp:ID>
      <bp:DB rdf:datatype="http://www.w3.org/2001/XMLSchema#string">PubMed</bp:DB>
      <bp:TITLE rdf:datatype="http://www.w3.org/2001/XMLSchema#string">Nuclear ADP-ribosylation reactions in mammalian cells: where are we today and where are we going?</bp:TITLE>
      <bp:SOURCE rdf:datatype="http://www.w3.org/2001/XMLSchema#string">Microbiol Mol Biol Rev</bp:SOURCE>
      <bp:YEAR rdf:datatype="http://www.w3.org/2001/XMLSchema#string">2006</bp:YEAR>
      <bp:AUTHORS rdf:datatype="http://www.w3.org/2001/XMLSchema#string">Hassa PO</bp:AUTHORS>
      <bp:AUTHORS rdf:datatype="http://www.w3.org/2001/XMLSchema#string">Haenni SS</bp:AUTHORS>
      <bp:AUTHORS rdf:datatype="http://www.w3.org/2001/XMLSchema#string">Elser M</bp:AUTHORS>
      <bp:AUTHORS rdf:datatype="http://www.w3.org/2001/XMLSchema#string">Hottiger MO</bp:AUTHORS>
    </bp:PublicationXref>
    <bp:PublicationXref xmlns:bp="http://www.biopax.org/release/biopax-level3.owl#" xmlns:rdf="http://www.w3.org/1999/02/22-rdf-syntax-ns#" rdf:id="f7f">
      <bp:ID rdf:datatype="http://www.w3.org/2001/XMLSchema#string">21142579</bp:ID>
      <bp:DB rdf:datatype="http://www.w3.org/2001/XMLSchema#string">PubMed</bp:DB>
      <bp:TITLE rdf:datatype="http://www.w3.org/2001/XMLSchema#string">True or false: all genes are rhythmic.</bp:TITLE>
      <bp:SOURCE rdf:datatype="http://www.w3.org/2001/XMLSchema#string">Ann Med</bp:SOURCE>
      <bp:YEAR rdf:datatype="http://www.w3.org/2001/XMLSchema#string">2011</bp:YEAR>
      <bp:AUTHORS rdf:datatype="http://www.w3.org/2001/XMLSchema#string">Ptitsyn AA</bp:AUTHORS>
      <bp:AUTHORS rdf:datatype="http://www.w3.org/2001/XMLSchema#string">Gimble JM</bp:AUTHORS>
    </bp:PublicationXref>
    <bp:PublicationXref xmlns:bp="http://www.biopax.org/release/biopax-level3.owl#" xmlns:rdf="http://www.w3.org/1999/02/22-rdf-syntax-ns#" rdf:id="bb9">
      <bp:ID rdf:datatype="http://www.w3.org/2001/XMLSchema#string">21245319</bp:ID>
      <bp:DB rdf:datatype="http://www.w3.org/2001/XMLSchema#string">PubMed</bp:DB>
      <bp:TITLE rdf:datatype="http://www.w3.org/2001/XMLSchema#string">Methyltransferase Set7/9 regulates p53 activity by interacting with Sirtuin 1 (SIRT1).</bp:TITLE>
      <bp:SOURCE rdf:datatype="http://www.w3.org/2001/XMLSchema#string">Proc Natl Acad Sci U S A</bp:SOURCE>
      <bp:YEAR rdf:datatype="http://www.w3.org/2001/XMLSchema#string">2011</bp:YEAR>
      <bp:AUTHORS rdf:datatype="http://www.w3.org/2001/XMLSchema#string">Liu X</bp:AUTHORS>
      <bp:AUTHORS rdf:datatype="http://www.w3.org/2001/XMLSchema#string">Wang D</bp:AUTHORS>
      <bp:AUTHORS rdf:datatype="http://www.w3.org/2001/XMLSchema#string">Zhao Y</bp:AUTHORS>
      <bp:AUTHORS rdf:datatype="http://www.w3.org/2001/XMLSchema#string">Tu B</bp:AUTHORS>
      <bp:AUTHORS rdf:datatype="http://www.w3.org/2001/XMLSchema#string">Zheng Z</bp:AUTHORS>
      <bp:AUTHORS rdf:datatype="http://www.w3.org/2001/XMLSchema#string">Wang L</bp:AUTHORS>
      <bp:AUTHORS rdf:datatype="http://www.w3.org/2001/XMLSchema#string">Wang H</bp:AUTHORS>
      <bp:AUTHORS rdf:datatype="http://www.w3.org/2001/XMLSchema#string">Gu W</bp:AUTHORS>
      <bp:AUTHORS rdf:datatype="http://www.w3.org/2001/XMLSchema#string">Roeder RG</bp:AUTHORS>
      <bp:AUTHORS rdf:datatype="http://www.w3.org/2001/XMLSchema#string">Zhu WG</bp:AUTHORS>
    </bp:PublicationXref>
    <bp:PublicationXref xmlns:bp="http://www.biopax.org/release/biopax-level3.owl#" xmlns:rdf="http://www.w3.org/1999/02/22-rdf-syntax-ns#" rdf:id="b24">
      <bp:ID rdf:datatype="http://www.w3.org/2001/XMLSchema#string">21471201</bp:ID>
      <bp:DB rdf:datatype="http://www.w3.org/2001/XMLSchema#string">PubMed</bp:DB>
      <bp:TITLE rdf:datatype="http://www.w3.org/2001/XMLSchema#string">Cancer cell survival following DNA damage-mediated premature senescence is regulated by mammalian target of rapamycin (mTOR)-dependent Inhibition of sirtuin 1.</bp:TITLE>
      <bp:SOURCE rdf:datatype="http://www.w3.org/2001/XMLSchema#string">J Biol Chem</bp:SOURCE>
      <bp:YEAR rdf:datatype="http://www.w3.org/2001/XMLSchema#string">2011</bp:YEAR>
      <bp:AUTHORS rdf:datatype="http://www.w3.org/2001/XMLSchema#string">Back JH</bp:AUTHORS>
      <bp:AUTHORS rdf:datatype="http://www.w3.org/2001/XMLSchema#string">Rezvani HR</bp:AUTHORS>
      <bp:AUTHORS rdf:datatype="http://www.w3.org/2001/XMLSchema#string">Zhu Y</bp:AUTHORS>
      <bp:AUTHORS rdf:datatype="http://www.w3.org/2001/XMLSchema#string">Guyonnet-Duperat V</bp:AUTHORS>
      <bp:AUTHORS rdf:datatype="http://www.w3.org/2001/XMLSchema#string">Athar M</bp:AUTHORS>
      <bp:AUTHORS rdf:datatype="http://www.w3.org/2001/XMLSchema#string">Ratner D</bp:AUTHORS>
      <bp:AUTHORS rdf:datatype="http://www.w3.org/2001/XMLSchema#string">Kim AL</bp:AUTHORS>
    </bp:PublicationXref>
    <bp:PublicationXref xmlns:bp="http://www.biopax.org/release/biopax-level3.owl#" xmlns:rdf="http://www.w3.org/1999/02/22-rdf-syntax-ns#" rdf:id="b75">
      <bp:ID rdf:datatype="http://www.w3.org/2001/XMLSchema#string">19221490</bp:ID>
      <bp:DB rdf:datatype="http://www.w3.org/2001/XMLSchema#string">PubMed</bp:DB>
      <bp:TITLE rdf:datatype="http://www.w3.org/2001/XMLSchema#string">MiR-34, SIRT1 and p53: the feedback loop.</bp:TITLE>
      <bp:SOURCE rdf:datatype="http://www.w3.org/2001/XMLSchema#string">Cell Cycle</bp:SOURCE>
      <bp:YEAR rdf:datatype="http://www.w3.org/2001/XMLSchema#string">2009</bp:YEAR>
      <bp:AUTHORS rdf:datatype="http://www.w3.org/2001/XMLSchema#string">Yamakuchi M</bp:AUTHORS>
      <bp:AUTHORS rdf:datatype="http://www.w3.org/2001/XMLSchema#string">Lowenstein CJ</bp:AUTHORS>
    </bp:PublicationXref>
    <bp:PublicationXref xmlns:bp="http://www.biopax.org/release/biopax-level3.owl#" xmlns:rdf="http://www.w3.org/1999/02/22-rdf-syntax-ns#" rdf:id="a05">
      <bp:ID rdf:datatype="http://www.w3.org/2001/XMLSchema#string">22465780</bp:ID>
      <bp:DB rdf:datatype="http://www.w3.org/2001/XMLSchema#string">PubMed</bp:DB>
      <bp:TITLE rdf:datatype="http://www.w3.org/2001/XMLSchema#string">Nicotinamide treatment reduces the levels of histone H3K4 trimethylation in the promoter of the mper1 circadian clock gene and blocks the ability of dexamethasone to induce the acute response.</bp:TITLE>
      <bp:SOURCE rdf:datatype="http://www.w3.org/2001/XMLSchema#string">Biochim Biophys Acta</bp:SOURCE>
      <bp:YEAR rdf:datatype="http://www.w3.org/2001/XMLSchema#string">2012</bp:YEAR>
      <bp:AUTHORS rdf:datatype="http://www.w3.org/2001/XMLSchema#string">Xydous M</bp:AUTHORS>
      <bp:AUTHORS rdf:datatype="http://www.w3.org/2001/XMLSchema#string">Sekeri-Pataryas KE</bp:AUTHORS>
      <bp:AUTHORS rdf:datatype="http://www.w3.org/2001/XMLSchema#string">Prombona A</bp:AUTHORS>
      <bp:AUTHORS rdf:datatype="http://www.w3.org/2001/XMLSchema#string">Sourlingas TG</bp:AUTHORS>
    </bp:PublicationXref>
    <bp:PublicationXref xmlns:bp="http://www.biopax.org/release/biopax-level3.owl#" xmlns:rdf="http://www.w3.org/1999/02/22-rdf-syntax-ns#" rdf:id="fed">
      <bp:ID rdf:datatype="http://www.w3.org/2001/XMLSchema#string">20525793</bp:ID>
      <bp:DB rdf:datatype="http://www.w3.org/2001/XMLSchema#string">PubMed</bp:DB>
      <bp:TITLE rdf:datatype="http://www.w3.org/2001/XMLSchema#string">PARP1 ADP-ribosylates lysine residues of the core histone tails.</bp:TITLE>
      <bp:SOURCE rdf:datatype="http://www.w3.org/2001/XMLSchema#string">Nucleic Acids Res</bp:SOURCE>
      <bp:YEAR rdf:datatype="http://www.w3.org/2001/XMLSchema#string">2010</bp:YEAR>
      <bp:ID rdf:datatype="http://www.w3.org/2001/XMLSchema#string">20525793</bp:ID>
      <bp:DB rdf:datatype="http://www.w3.org/2001/XMLSchema#string">PubMed</bp:DB>
      <bp:TITLE rdf:datatype="http://www.w3.org/2001/XMLSchema#string">PARP1 ADP-ribosylates lysine residues of the core histone tails.</bp:TITLE>
      <bp:SOURCE rdf:datatype="http://www.w3.org/2001/XMLSchema#string">Nucleic Acids Res</bp:SOURCE>
      <bp:YEAR rdf:datatype="http://www.w3.org/2001/XMLSchema#string">2010</bp:YEAR>
      <bp:AUTHORS rdf:datatype="http://www.w3.org/2001/XMLSchema#string">Messner S</bp:AUTHORS>
      <bp:AUTHORS rdf:datatype="http://www.w3.org/2001/XMLSchema#string">Altmeyer M</bp:AUTHORS>
      <bp:AUTHORS rdf:datatype="http://www.w3.org/2001/XMLSchema#string">Zhao H</bp:AUTHORS>
      <bp:AUTHORS rdf:datatype="http://www.w3.org/2001/XMLSchema#string">Pozivil A</bp:AUTHORS>
      <bp:AUTHORS rdf:datatype="http://www.w3.org/2001/XMLSchema#string">Roschitzki B</bp:AUTHORS>
      <bp:AUTHORS rdf:datatype="http://www.w3.org/2001/XMLSchema#string">Gehrig P</bp:AUTHORS>
      <bp:AUTHORS rdf:datatype="http://www.w3.org/2001/XMLSchema#string">Rutishauser D</bp:AUTHORS>
      <bp:AUTHORS rdf:datatype="http://www.w3.org/2001/XMLSchema#string">Huang D</bp:AUTHORS>
      <bp:AUTHORS rdf:datatype="http://www.w3.org/2001/XMLSchema#string">Caflisch A</bp:AUTHORS>
      <bp:AUTHORS rdf:datatype="http://www.w3.org/2001/XMLSchema#string">Hottiger MO</bp:AUTHORS>
    </bp:PublicationXref>
    <bp:PublicationXref xmlns:bp="http://www.biopax.org/release/biopax-level3.owl#" xmlns:rdf="http://www.w3.org/1999/02/22-rdf-syntax-ns#" rdf:id="f40">
      <bp:ID rdf:datatype="http://www.w3.org/2001/XMLSchema#string">18644472</bp:ID>
      <bp:DB rdf:datatype="http://www.w3.org/2001/XMLSchema#string">PubMed</bp:DB>
      <bp:TITLE rdf:datatype="http://www.w3.org/2001/XMLSchema#string">NBS1 regulates a novel apoptotic pathway through Bax activation.</bp:TITLE>
      <bp:SOURCE rdf:datatype="http://www.w3.org/2001/XMLSchema#string">DNA Repair (Amst)</bp:SOURCE>
      <bp:YEAR rdf:datatype="http://www.w3.org/2001/XMLSchema#string">2008</bp:YEAR>
      <bp:AUTHORS rdf:datatype="http://www.w3.org/2001/XMLSchema#string">Iijima K</bp:AUTHORS>
      <bp:AUTHORS rdf:datatype="http://www.w3.org/2001/XMLSchema#string">Muranaka C</bp:AUTHORS>
      <bp:AUTHORS rdf:datatype="http://www.w3.org/2001/XMLSchema#string">Kobayashi J</bp:AUTHORS>
      <bp:AUTHORS rdf:datatype="http://www.w3.org/2001/XMLSchema#string">Sakamoto S</bp:AUTHORS>
      <bp:AUTHORS rdf:datatype="http://www.w3.org/2001/XMLSchema#string">Komatsu K</bp:AUTHORS>
      <bp:AUTHORS rdf:datatype="http://www.w3.org/2001/XMLSchema#string">Matsuura S</bp:AUTHORS>
      <bp:AUTHORS rdf:datatype="http://www.w3.org/2001/XMLSchema#string">Kubota N</bp:AUTHORS>
      <bp:AUTHORS rdf:datatype="http://www.w3.org/2001/XMLSchema#string">Tauchi H</bp:AUTHORS>
    </bp:PublicationXref>
    <bp:PublicationXref xmlns:bp="http://www.biopax.org/release/biopax-level3.owl#" xmlns:rdf="http://www.w3.org/1999/02/22-rdf-syntax-ns#" rdf:id="fff">
      <bp:ID rdf:datatype="http://www.w3.org/2001/XMLSchema#string">19776744</bp:ID>
      <bp:DB rdf:datatype="http://www.w3.org/2001/XMLSchema#string">PubMed</bp:DB>
      <bp:TITLE rdf:datatype="http://www.w3.org/2001/XMLSchema#string">The first 30 years of p53: growing ever more complex.</bp:TITLE>
      <bp:SOURCE rdf:datatype="http://www.w3.org/2001/XMLSchema#string">Nat Rev Cancer</bp:SOURCE>
      <bp:YEAR rdf:datatype="http://www.w3.org/2001/XMLSchema#string">2009</bp:YEAR>
      <bp:AUTHORS rdf:datatype="http://www.w3.org/2001/XMLSchema#string">Levine AJ</bp:AUTHORS>
      <bp:AUTHORS rdf:datatype="http://www.w3.org/2001/XMLSchema#string">Oren M</bp:AUTHORS>
    </bp:PublicationXref>
    <bp:PublicationXref xmlns:bp="http://www.biopax.org/release/biopax-level3.owl#" xmlns:rdf="http://www.w3.org/1999/02/22-rdf-syntax-ns#" rdf:id="da6">
      <bp:ID rdf:datatype="http://www.w3.org/2001/XMLSchema#string">15152190</bp:ID>
      <bp:DB rdf:datatype="http://www.w3.org/2001/XMLSchema#string">PubMed</bp:DB>
      <bp:TITLE rdf:datatype="http://www.w3.org/2001/XMLSchema#string">Modulation of NF-kappaB-dependent transcription and cell survival by the SIRT1 deacetylase.</bp:TITLE>
      <bp:SOURCE rdf:datatype="http://www.w3.org/2001/XMLSchema#string">EMBO J</bp:SOURCE>
      <bp:YEAR rdf:datatype="http://www.w3.org/2001/XMLSchema#string">2004</bp:YEAR>
      <bp:AUTHORS rdf:datatype="http://www.w3.org/2001/XMLSchema#string">Yeung F</bp:AUTHORS>
      <bp:AUTHORS rdf:datatype="http://www.w3.org/2001/XMLSchema#string">Hoberg JE</bp:AUTHORS>
      <bp:AUTHORS rdf:datatype="http://www.w3.org/2001/XMLSchema#string">Ramsey CS</bp:AUTHORS>
      <bp:AUTHORS rdf:datatype="http://www.w3.org/2001/XMLSchema#string">Keller MD</bp:AUTHORS>
      <bp:AUTHORS rdf:datatype="http://www.w3.org/2001/XMLSchema#string">Jones DR</bp:AUTHORS>
      <bp:AUTHORS rdf:datatype="http://www.w3.org/2001/XMLSchema#string">Frye RA</bp:AUTHORS>
      <bp:AUTHORS rdf:datatype="http://www.w3.org/2001/XMLSchema#string">Mayo MW</bp:AUTHORS>
    </bp:PublicationXref>
    <bp:PublicationXref xmlns:bp="http://www.biopax.org/release/biopax-level3.owl#" xmlns:rdf="http://www.w3.org/1999/02/22-rdf-syntax-ns#" rdf:id="adb">
      <bp:ID rdf:datatype="http://www.w3.org/2001/XMLSchema#string">16892051</bp:ID>
      <bp:DB rdf:datatype="http://www.w3.org/2001/XMLSchema#string">PubMed</bp:DB>
      <bp:TITLE rdf:datatype="http://www.w3.org/2001/XMLSchema#string"></bp:TITLE>
      <bp:SOURCE rdf:datatype="http://www.w3.org/2001/XMLSchema#string"></bp:SOURCE>
      <bp:YEAR rdf:datatype="http://www.w3.org/2001/XMLSchema#string"></bp:YEAR>
      <bp:ID rdf:datatype="http://www.w3.org/2001/XMLSchema#string">16892051</bp:ID>
      <bp:DB rdf:datatype="http://www.w3.org/2001/XMLSchema#string">PubMed</bp:DB>
      <bp:TITLE rdf:datatype="http://www.w3.org/2001/XMLSchema#string">Interactions between E2F1 andSirT1 regulate apoptotic response to DNA damage.</bp:TITLE>
      <bp:SOURCE rdf:datatype="http://www.w3.org/2001/XMLSchema#string">Nat Cell Biol</bp:SOURCE>
      <bp:YEAR rdf:datatype="http://www.w3.org/2001/XMLSchema#string">2006</bp:YEAR>
      <bp:AUTHORS rdf:datatype="http://www.w3.org/2001/XMLSchema#string">Wang C</bp:AUTHORS>
      <bp:AUTHORS rdf:datatype="http://www.w3.org/2001/XMLSchema#string">Chen L</bp:AUTHORS>
      <bp:AUTHORS rdf:datatype="http://www.w3.org/2001/XMLSchema#string">Hou X</bp:AUTHORS>
      <bp:AUTHORS rdf:datatype="http://www.w3.org/2001/XMLSchema#string">Li Z</bp:AUTHORS>
      <bp:AUTHORS rdf:datatype="http://www.w3.org/2001/XMLSchema#string">Kabra N</bp:AUTHORS>
      <bp:AUTHORS rdf:datatype="http://www.w3.org/2001/XMLSchema#string">Ma Y</bp:AUTHORS>
      <bp:AUTHORS rdf:datatype="http://www.w3.org/2001/XMLSchema#string">Nemoto S</bp:AUTHORS>
      <bp:AUTHORS rdf:datatype="http://www.w3.org/2001/XMLSchema#string">Finkel T</bp:AUTHORS>
      <bp:AUTHORS rdf:datatype="http://www.w3.org/2001/XMLSchema#string">Gu W</bp:AUTHORS>
      <bp:AUTHORS rdf:datatype="http://www.w3.org/2001/XMLSchema#string">Cress WD</bp:AUTHORS>
      <bp:AUTHORS rdf:datatype="http://www.w3.org/2001/XMLSchema#string">Chen J</bp:AUTHORS>
    </bp:PublicationXref>
    <bp:PublicationXref xmlns:bp="http://www.biopax.org/release/biopax-level3.owl#" xmlns:rdf="http://www.w3.org/1999/02/22-rdf-syntax-ns#" rdf:id="cd7">
      <bp:ID rdf:datatype="http://www.w3.org/2001/XMLSchema#string">15189148</bp:ID>
      <bp:DB rdf:datatype="http://www.w3.org/2001/XMLSchema#string">PubMed</bp:DB>
      <bp:TITLE rdf:datatype="http://www.w3.org/2001/XMLSchema#string">The Sir2 family of protein deacetylases.</bp:TITLE>
      <bp:SOURCE rdf:datatype="http://www.w3.org/2001/XMLSchema#string">Annu Rev Biochem</bp:SOURCE>
      <bp:YEAR rdf:datatype="http://www.w3.org/2001/XMLSchema#string">2004</bp:YEAR>
      <bp:AUTHORS rdf:datatype="http://www.w3.org/2001/XMLSchema#string">Blander G</bp:AUTHORS>
      <bp:AUTHORS rdf:datatype="http://www.w3.org/2001/XMLSchema#string">Guarente L</bp:AUTHORS>
    </bp:PublicationXref>
    <bp:PublicationXref xmlns:bp="http://www.biopax.org/release/biopax-level3.owl#" xmlns:rdf="http://www.w3.org/1999/02/22-rdf-syntax-ns#" rdf:id="ca2">
      <bp:ID rdf:datatype="http://www.w3.org/2001/XMLSchema#string">15604409</bp:ID>
      <bp:DB rdf:datatype="http://www.w3.org/2001/XMLSchema#string">PubMed</bp:DB>
      <bp:TITLE rdf:datatype="http://www.w3.org/2001/XMLSchema#string">Nutrient availability regulates SIRT1 through a forkhead-dependent pathway.</bp:TITLE>
      <bp:SOURCE rdf:datatype="http://www.w3.org/2001/XMLSchema#string">Science</bp:SOURCE>
      <bp:YEAR rdf:datatype="http://www.w3.org/2001/XMLSchema#string">2004</bp:YEAR>
      <bp:AUTHORS rdf:datatype="http://www.w3.org/2001/XMLSchema#string">Nemoto S</bp:AUTHORS>
      <bp:AUTHORS rdf:datatype="http://www.w3.org/2001/XMLSchema#string">Fergusson MM</bp:AUTHORS>
      <bp:AUTHORS rdf:datatype="http://www.w3.org/2001/XMLSchema#string">Finkel T</bp:AUTHORS>
    </bp:PublicationXref>
    <bp:PublicationXref xmlns:bp="http://www.biopax.org/release/biopax-level3.owl#" xmlns:rdf="http://www.w3.org/1999/02/22-rdf-syntax-ns#" rdf:id="d6d">
      <bp:ID rdf:datatype="http://www.w3.org/2001/XMLSchema#string">20832105</bp:ID>
      <bp:DB rdf:datatype="http://www.w3.org/2001/XMLSchema#string">PubMed</bp:DB>
      <bp:TITLE rdf:datatype="http://www.w3.org/2001/XMLSchema#string">Poly(ADP-ribose) polymerase 1 participates in the phase entrainment of circadian clocks to feeding.</bp:TITLE>
      <bp:SOURCE rdf:datatype="http://www.w3.org/2001/XMLSchema#string">Cell</bp:SOURCE>
      <bp:YEAR rdf:datatype="http://www.w3.org/2001/XMLSchema#string">2010</bp:YEAR>
      <bp:AUTHORS rdf:datatype="http://www.w3.org/2001/XMLSchema#string">Asher G</bp:AUTHORS>
      <bp:AUTHORS rdf:datatype="http://www.w3.org/2001/XMLSchema#string">Reinke H</bp:AUTHORS>
      <bp:AUTHORS rdf:datatype="http://www.w3.org/2001/XMLSchema#string">Altmeyer M</bp:AUTHORS>
      <bp:AUTHORS rdf:datatype="http://www.w3.org/2001/XMLSchema#string">Gutierrez-Arcelus M</bp:AUTHORS>
      <bp:AUTHORS rdf:datatype="http://www.w3.org/2001/XMLSchema#string">Hottiger MO</bp:AUTHORS>
      <bp:AUTHORS rdf:datatype="http://www.w3.org/2001/XMLSchema#string">Schibler U</bp:AUTHORS>
    </bp:PublicationXref>
    <bp:PublicationXref xmlns:bp="http://www.biopax.org/release/biopax-level3.owl#" xmlns:rdf="http://www.w3.org/1999/02/22-rdf-syntax-ns#" rdf:id="f5f">
      <bp:ID rdf:datatype="http://www.w3.org/2001/XMLSchema#string">19267881</bp:ID>
      <bp:DB rdf:datatype="http://www.w3.org/2001/XMLSchema#string">PubMed</bp:DB>
      <bp:TITLE rdf:datatype="http://www.w3.org/2001/XMLSchema#string">Serum withdrawal up-regulates human SIRT1 gene expression in a p53-dependent manner.</bp:TITLE>
      <bp:SOURCE rdf:datatype="http://www.w3.org/2001/XMLSchema#string">J Cell Mol Med</bp:SOURCE>
      <bp:YEAR rdf:datatype="http://www.w3.org/2001/XMLSchema#string">2009</bp:YEAR>
      <bp:AUTHORS rdf:datatype="http://www.w3.org/2001/XMLSchema#string">Shang L</bp:AUTHORS>
      <bp:AUTHORS rdf:datatype="http://www.w3.org/2001/XMLSchema#string">Zhou H</bp:AUTHORS>
      <bp:AUTHORS rdf:datatype="http://www.w3.org/2001/XMLSchema#string">Xia Y</bp:AUTHORS>
      <bp:AUTHORS rdf:datatype="http://www.w3.org/2001/XMLSchema#string">Wang H</bp:AUTHORS>
      <bp:AUTHORS rdf:datatype="http://www.w3.org/2001/XMLSchema#string">Gao G</bp:AUTHORS>
      <bp:AUTHORS rdf:datatype="http://www.w3.org/2001/XMLSchema#string">Chen B</bp:AUTHORS>
      <bp:AUTHORS rdf:datatype="http://www.w3.org/2001/XMLSchema#string">Liu Q</bp:AUTHORS>
      <bp:AUTHORS rdf:datatype="http://www.w3.org/2001/XMLSchema#string">Shao C</bp:AUTHORS>
      <bp:AUTHORS rdf:datatype="http://www.w3.org/2001/XMLSchema#string">Gong Y</bp:AUTHORS>
    </bp:PublicationXref>
    <bp:PublicationXref xmlns:bp="http://www.biopax.org/release/biopax-level3.owl#" xmlns:rdf="http://www.w3.org/1999/02/22-rdf-syntax-ns#" rdf:id="c03">
      <bp:ID rdf:datatype="http://www.w3.org/2001/XMLSchema#string">8226768</bp:ID>
      <bp:DB rdf:datatype="http://www.w3.org/2001/XMLSchema#string">PubMed</bp:DB>
      <bp:TITLE rdf:datatype="http://www.w3.org/2001/XMLSchema#string">Poly(ADP-ribose) polymerase is a catalytic dimer and the automodification reaction is intermolecular.</bp:TITLE>
      <bp:SOURCE rdf:datatype="http://www.w3.org/2001/XMLSchema#string">J Biol Chem</bp:SOURCE>
      <bp:YEAR rdf:datatype="http://www.w3.org/2001/XMLSchema#string">1993</bp:YEAR>
      <bp:AUTHORS rdf:datatype="http://www.w3.org/2001/XMLSchema#string">Mendoza-Alvarez H</bp:AUTHORS>
      <bp:AUTHORS rdf:datatype="http://www.w3.org/2001/XMLSchema#string">Alvarez-Gonzalez R</bp:AUTHORS>
    </bp:PublicationXref>
    <bp:PublicationXref xmlns:bp="http://www.biopax.org/release/biopax-level3.owl#" xmlns:rdf="http://www.w3.org/1999/02/22-rdf-syntax-ns#" rdf:id="d9c">
      <bp:ID rdf:datatype="http://www.w3.org/2001/XMLSchema#string">18066086</bp:ID>
      <bp:DB rdf:datatype="http://www.w3.org/2001/XMLSchema#string">PubMed</bp:DB>
      <bp:TITLE rdf:datatype="http://www.w3.org/2001/XMLSchema#string">Activation and regulation of ATM kinase activity in response to DNA double-strand breaks.</bp:TITLE>
      <bp:SOURCE rdf:datatype="http://www.w3.org/2001/XMLSchema#string">Oncogene</bp:SOURCE>
      <bp:YEAR rdf:datatype="http://www.w3.org/2001/XMLSchema#string">2007</bp:YEAR>
      <bp:AUTHORS rdf:datatype="http://www.w3.org/2001/XMLSchema#string">Lee JH</bp:AUTHORS>
      <bp:AUTHORS rdf:datatype="http://www.w3.org/2001/XMLSchema#string">Paull TT</bp:AUTHORS>
    </bp:PublicationXref>
    <bp:PublicationXref xmlns:bp="http://www.biopax.org/release/biopax-level3.owl#" xmlns:rdf="http://www.w3.org/1999/02/22-rdf-syntax-ns#" rdf:id="c2c">
      <bp:ID rdf:datatype="http://www.w3.org/2001/XMLSchema#string">16480959</bp:ID>
      <bp:DB rdf:datatype="http://www.w3.org/2001/XMLSchema#string">PubMed</bp:DB>
      <bp:TITLE rdf:datatype="http://www.w3.org/2001/XMLSchema#string">AMP-activated protein kinase is a positive regulator of poly(ADP-ribose) polymerase.</bp:TITLE>
      <bp:SOURCE rdf:datatype="http://www.w3.org/2001/XMLSchema#string">Biochem Biophys Res Commun</bp:SOURCE>
      <bp:YEAR rdf:datatype="http://www.w3.org/2001/XMLSchema#string">2006</bp:YEAR>
      <bp:AUTHORS rdf:datatype="http://www.w3.org/2001/XMLSchema#string">Walker JW</bp:AUTHORS>
      <bp:AUTHORS rdf:datatype="http://www.w3.org/2001/XMLSchema#string">Jijon HB</bp:AUTHORS>
      <bp:AUTHORS rdf:datatype="http://www.w3.org/2001/XMLSchema#string">Madsen KL</bp:AUTHORS>
    </bp:PublicationXref>
    <bp:PublicationXref xmlns:bp="http://www.biopax.org/release/biopax-level3.owl#" xmlns:rdf="http://www.w3.org/1999/02/22-rdf-syntax-ns#" rdf:id="bb4">
      <bp:ID rdf:datatype="http://www.w3.org/2001/XMLSchema#string">23377543</bp:ID>
      <bp:DB rdf:datatype="http://www.w3.org/2001/XMLSchema#string">PubMed</bp:DB>
      <bp:TITLE rdf:datatype="http://www.w3.org/2001/XMLSchema#string">Acetylation limits 53BP1 association with damaged chromatin to promote homologous recombination.</bp:TITLE>
      <bp:SOURCE rdf:datatype="http://www.w3.org/2001/XMLSchema#string">Nat Struct Mol Biol</bp:SOURCE>
      <bp:YEAR rdf:datatype="http://www.w3.org/2001/XMLSchema#string">2013</bp:YEAR>
      <bp:AUTHORS rdf:datatype="http://www.w3.org/2001/XMLSchema#string">Tang J</bp:AUTHORS>
      <bp:AUTHORS rdf:datatype="http://www.w3.org/2001/XMLSchema#string">Cho NW</bp:AUTHORS>
      <bp:AUTHORS rdf:datatype="http://www.w3.org/2001/XMLSchema#string">Cui G</bp:AUTHORS>
      <bp:AUTHORS rdf:datatype="http://www.w3.org/2001/XMLSchema#string">Manion EM</bp:AUTHORS>
      <bp:AUTHORS rdf:datatype="http://www.w3.org/2001/XMLSchema#string">Shanbhag NM</bp:AUTHORS>
      <bp:AUTHORS rdf:datatype="http://www.w3.org/2001/XMLSchema#string">Botuyan MV</bp:AUTHORS>
      <bp:AUTHORS rdf:datatype="http://www.w3.org/2001/XMLSchema#string">Mer G</bp:AUTHORS>
      <bp:AUTHORS rdf:datatype="http://www.w3.org/2001/XMLSchema#string">Greenberg RA</bp:AUTHORS>
    </bp:PublicationXref>
    <bp:PublicationXref xmlns:bp="http://www.biopax.org/release/biopax-level3.owl#" xmlns:rdf="http://www.w3.org/1999/02/22-rdf-syntax-ns#" rdf:id="a45">
      <bp:ID rdf:datatype="http://www.w3.org/2001/XMLSchema#string">16269335</bp:ID>
      <bp:DB rdf:datatype="http://www.w3.org/2001/XMLSchema#string">PubMed</bp:DB>
      <bp:TITLE rdf:datatype="http://www.w3.org/2001/XMLSchema#string">Tumor suppressor HIC1 directly regulates SIRT1 to modulate p53-dependent DNA-damage responses.</bp:TITLE>
      <bp:SOURCE rdf:datatype="http://www.w3.org/2001/XMLSchema#string">Cell</bp:SOURCE>
      <bp:YEAR rdf:datatype="http://www.w3.org/2001/XMLSchema#string">2005</bp:YEAR>
      <bp:AUTHORS rdf:datatype="http://www.w3.org/2001/XMLSchema#string">Chen WY</bp:AUTHORS>
      <bp:AUTHORS rdf:datatype="http://www.w3.org/2001/XMLSchema#string">Wang DH</bp:AUTHORS>
      <bp:AUTHORS rdf:datatype="http://www.w3.org/2001/XMLSchema#string">Yen RC</bp:AUTHORS>
      <bp:AUTHORS rdf:datatype="http://www.w3.org/2001/XMLSchema#string">Luo J</bp:AUTHORS>
      <bp:AUTHORS rdf:datatype="http://www.w3.org/2001/XMLSchema#string">Gu W</bp:AUTHORS>
      <bp:AUTHORS rdf:datatype="http://www.w3.org/2001/XMLSchema#string">Baylin SB</bp:AUTHORS>
    </bp:PublicationXref>
    <bp:PublicationXref xmlns:bp="http://www.biopax.org/release/biopax-level3.owl#" xmlns:rdf="http://www.w3.org/1999/02/22-rdf-syntax-ns#" rdf:id="a09">
      <bp:ID rdf:datatype="http://www.w3.org/2001/XMLSchema#string">17317627</bp:ID>
      <bp:DB rdf:datatype="http://www.w3.org/2001/XMLSchema#string">PubMed</bp:DB>
      <bp:TITLE rdf:datatype="http://www.w3.org/2001/XMLSchema#string">Phosphorylation of HuR by Chk2 regulates SIRT1 expression.</bp:TITLE>
      <bp:SOURCE rdf:datatype="http://www.w3.org/2001/XMLSchema#string">Mol Cell</bp:SOURCE>
      <bp:YEAR rdf:datatype="http://www.w3.org/2001/XMLSchema#string">2007</bp:YEAR>
      <bp:AUTHORS rdf:datatype="http://www.w3.org/2001/XMLSchema#string">Abdelmohsen K</bp:AUTHORS>
      <bp:AUTHORS rdf:datatype="http://www.w3.org/2001/XMLSchema#string">Pullmann R Jr</bp:AUTHORS>
      <bp:AUTHORS rdf:datatype="http://www.w3.org/2001/XMLSchema#string">Lal A</bp:AUTHORS>
      <bp:AUTHORS rdf:datatype="http://www.w3.org/2001/XMLSchema#string">Kim HH</bp:AUTHORS>
      <bp:AUTHORS rdf:datatype="http://www.w3.org/2001/XMLSchema#string">Galban S</bp:AUTHORS>
      <bp:AUTHORS rdf:datatype="http://www.w3.org/2001/XMLSchema#string">Yang X</bp:AUTHORS>
      <bp:AUTHORS rdf:datatype="http://www.w3.org/2001/XMLSchema#string">Blethrow JD</bp:AUTHORS>
      <bp:AUTHORS rdf:datatype="http://www.w3.org/2001/XMLSchema#string">Walker M</bp:AUTHORS>
      <bp:AUTHORS rdf:datatype="http://www.w3.org/2001/XMLSchema#string">Shubert J</bp:AUTHORS>
      <bp:AUTHORS rdf:datatype="http://www.w3.org/2001/XMLSchema#string">Gillespie DA</bp:AUTHORS>
      <bp:AUTHORS rdf:datatype="http://www.w3.org/2001/XMLSchema#string">Furneaux H</bp:AUTHORS>
      <bp:AUTHORS rdf:datatype="http://www.w3.org/2001/XMLSchema#string">Gorospe M</bp:AUTHORS>
    </bp:PublicationXref>
    <bp:PublicationXref xmlns:bp="http://www.biopax.org/release/biopax-level3.owl#" xmlns:rdf="http://www.w3.org/1999/02/22-rdf-syntax-ns#" rdf:id="ff7">
      <bp:ID rdf:datatype="http://www.w3.org/2001/XMLSchema#string">19132007</bp:ID>
      <bp:DB rdf:datatype="http://www.w3.org/2001/XMLSchema#string">PubMed</bp:DB>
      <bp:TITLE rdf:datatype="http://www.w3.org/2001/XMLSchema#string">How does SIRT1 affect metabolism, senescence and cancer?</bp:TITLE>
      <bp:SOURCE rdf:datatype="http://www.w3.org/2001/XMLSchema#string">Nat Rev Cancer</bp:SOURCE>
      <bp:YEAR rdf:datatype="http://www.w3.org/2001/XMLSchema#string">2009</bp:YEAR>
      <bp:AUTHORS rdf:datatype="http://www.w3.org/2001/XMLSchema#string">Brooks CL</bp:AUTHORS>
      <bp:AUTHORS rdf:datatype="http://www.w3.org/2001/XMLSchema#string">Gu W</bp:AUTHORS>
    </bp:PublicationXref>
    <bp:PublicationXref xmlns:bp="http://www.biopax.org/release/biopax-level3.owl#" xmlns:rdf="http://www.w3.org/1999/02/22-rdf-syntax-ns#" rdf:id="ced">
      <bp:ID rdf:datatype="http://www.w3.org/2001/XMLSchema#string">22479251</bp:ID>
      <bp:DB rdf:datatype="http://www.w3.org/2001/XMLSchema#string">PubMed</bp:DB>
      <bp:TITLE rdf:datatype="http://www.w3.org/2001/XMLSchema#string">MicroRNA Regulation of SIRT1.</bp:TITLE>
      <bp:SOURCE rdf:datatype="http://www.w3.org/2001/XMLSchema#string">Front Physiol</bp:SOURCE>
      <bp:YEAR rdf:datatype="http://www.w3.org/2001/XMLSchema#string">2012</bp:YEAR>
      <bp:AUTHORS rdf:datatype="http://www.w3.org/2001/XMLSchema#string">Yamakuchi M</bp:AUTHORS>
    </bp:PublicationXref>
    <bp:PublicationXref xmlns:bp="http://www.biopax.org/release/biopax-level3.owl#" xmlns:rdf="http://www.w3.org/1999/02/22-rdf-syntax-ns#" rdf:id="e77">
      <bp:ID rdf:datatype="http://www.w3.org/2001/XMLSchema#string">16374512</bp:ID>
      <bp:DB rdf:datatype="http://www.w3.org/2001/XMLSchema#string">PubMed</bp:DB>
      <bp:TITLE rdf:datatype="http://www.w3.org/2001/XMLSchema#string">DNA-damage-responsive acetylation of pRb regulates binding to E2F-1.</bp:TITLE>
      <bp:SOURCE rdf:datatype="http://www.w3.org/2001/XMLSchema#string">EMBO Rep</bp:SOURCE>
      <bp:YEAR rdf:datatype="http://www.w3.org/2001/XMLSchema#string">2006</bp:YEAR>
      <bp:AUTHORS rdf:datatype="http://www.w3.org/2001/XMLSchema#string">Markham D</bp:AUTHORS>
      <bp:AUTHORS rdf:datatype="http://www.w3.org/2001/XMLSchema#string">Munro S</bp:AUTHORS>
      <bp:AUTHORS rdf:datatype="http://www.w3.org/2001/XMLSchema#string">Soloway J</bp:AUTHORS>
      <bp:AUTHORS rdf:datatype="http://www.w3.org/2001/XMLSchema#string">O'Connor DP</bp:AUTHORS>
      <bp:AUTHORS rdf:datatype="http://www.w3.org/2001/XMLSchema#string">La Thangue NB</bp:AUTHORS>
    </bp:PublicationXref>
    <bp:PublicationXref xmlns:bp="http://www.biopax.org/release/biopax-level3.owl#" xmlns:rdf="http://www.w3.org/1999/02/22-rdf-syntax-ns#" rdf:id="e34">
      <bp:ID rdf:datatype="http://www.w3.org/2001/XMLSchema#string">19286518</bp:ID>
      <bp:DB rdf:datatype="http://www.w3.org/2001/XMLSchema#string">PubMed</bp:DB>
      <bp:TITLE rdf:datatype="http://www.w3.org/2001/XMLSchema#string">Circadian control of the NAD+ salvage pathway by CLOCK-SIRT1.</bp:TITLE>
      <bp:SOURCE rdf:datatype="http://www.w3.org/2001/XMLSchema#string">Science</bp:SOURCE>
      <bp:YEAR rdf:datatype="http://www.w3.org/2001/XMLSchema#string">2009</bp:YEAR>
      <bp:AUTHORS rdf:datatype="http://www.w3.org/2001/XMLSchema#string">Nakahata Y</bp:AUTHORS>
      <bp:AUTHORS rdf:datatype="http://www.w3.org/2001/XMLSchema#string">Sahar S</bp:AUTHORS>
      <bp:AUTHORS rdf:datatype="http://www.w3.org/2001/XMLSchema#string">Astarita G</bp:AUTHORS>
      <bp:AUTHORS rdf:datatype="http://www.w3.org/2001/XMLSchema#string">Kaluzova M</bp:AUTHORS>
      <bp:AUTHORS rdf:datatype="http://www.w3.org/2001/XMLSchema#string">Sassone-Corsi P</bp:AUTHORS>
    </bp:PublicationXref>
    <bp:PublicationXref xmlns:bp="http://www.biopax.org/release/biopax-level3.owl#" xmlns:rdf="http://www.w3.org/1999/02/22-rdf-syntax-ns#" rdf:id="e57">
      <bp:ID rdf:datatype="http://www.w3.org/2001/XMLSchema#string">22728651</bp:ID>
      <bp:DB rdf:datatype="http://www.w3.org/2001/XMLSchema#string">PubMed</bp:DB>
      <bp:TITLE rdf:datatype="http://www.w3.org/2001/XMLSchema#string">AMPK promotes p53 acetylation via phosphorylation and inactivation of SIRT1 in liver cancer cells.</bp:TITLE>
      <bp:SOURCE rdf:datatype="http://www.w3.org/2001/XMLSchema#string">Cancer Res</bp:SOURCE>
      <bp:YEAR rdf:datatype="http://www.w3.org/2001/XMLSchema#string">2012</bp:YEAR>
      <bp:AUTHORS rdf:datatype="http://www.w3.org/2001/XMLSchema#string">Lee CW</bp:AUTHORS>
      <bp:AUTHORS rdf:datatype="http://www.w3.org/2001/XMLSchema#string">Wong LL</bp:AUTHORS>
      <bp:AUTHORS rdf:datatype="http://www.w3.org/2001/XMLSchema#string">Tse EY</bp:AUTHORS>
      <bp:AUTHORS rdf:datatype="http://www.w3.org/2001/XMLSchema#string">Liu HF</bp:AUTHORS>
      <bp:AUTHORS rdf:datatype="http://www.w3.org/2001/XMLSchema#string">Leong VY</bp:AUTHORS>
      <bp:AUTHORS rdf:datatype="http://www.w3.org/2001/XMLSchema#string">Lee JM</bp:AUTHORS>
      <bp:AUTHORS rdf:datatype="http://www.w3.org/2001/XMLSchema#string">Hardie DG</bp:AUTHORS>
      <bp:AUTHORS rdf:datatype="http://www.w3.org/2001/XMLSchema#string">Ng IO</bp:AUTHORS>
      <bp:AUTHORS rdf:datatype="http://www.w3.org/2001/XMLSchema#string">Ching YP</bp:AUTHORS>
    </bp:PublicationXref>
    <bp:PublicationXref xmlns:bp="http://www.biopax.org/release/biopax-level3.owl#" xmlns:rdf="http://www.w3.org/1999/02/22-rdf-syntax-ns#" rdf:id="ea3">
      <bp:ID rdf:datatype="http://www.w3.org/2001/XMLSchema#string">16204234</bp:ID>
      <bp:DB rdf:datatype="http://www.w3.org/2001/XMLSchema#string">PubMed</bp:DB>
      <bp:TITLE rdf:datatype="http://www.w3.org/2001/XMLSchema#string">Acetylation of poly(ADP-ribose) polymerase-1 by p300/CREB-binding protein regulates coactivation of NF-kappaB-dependent transcription.</bp:TITLE>
      <bp:SOURCE rdf:datatype="http://www.w3.org/2001/XMLSchema#string">J Biol Chem</bp:SOURCE>
      <bp:YEAR rdf:datatype="http://www.w3.org/2001/XMLSchema#string">2005</bp:YEAR>
      <bp:AUTHORS rdf:datatype="http://www.w3.org/2001/XMLSchema#string">Hassa PO</bp:AUTHORS>
      <bp:AUTHORS rdf:datatype="http://www.w3.org/2001/XMLSchema#string">Haenni SS</bp:AUTHORS>
      <bp:AUTHORS rdf:datatype="http://www.w3.org/2001/XMLSchema#string">Buerki C</bp:AUTHORS>
      <bp:AUTHORS rdf:datatype="http://www.w3.org/2001/XMLSchema#string">Meier NI</bp:AUTHORS>
      <bp:AUTHORS rdf:datatype="http://www.w3.org/2001/XMLSchema#string">Lane WS</bp:AUTHORS>
      <bp:AUTHORS rdf:datatype="http://www.w3.org/2001/XMLSchema#string">Owen H</bp:AUTHORS>
      <bp:AUTHORS rdf:datatype="http://www.w3.org/2001/XMLSchema#string">Gersbach M</bp:AUTHORS>
      <bp:AUTHORS rdf:datatype="http://www.w3.org/2001/XMLSchema#string">Imhof R</bp:AUTHORS>
      <bp:AUTHORS rdf:datatype="http://www.w3.org/2001/XMLSchema#string">Hottiger MO</bp:AUTHORS>
    </bp:PublicationXref>
    <bp:PublicationXref xmlns:bp="http://www.biopax.org/release/biopax-level3.owl#" xmlns:rdf="http://www.w3.org/1999/02/22-rdf-syntax-ns#" rdf:id="ade">
      <bp:ID rdf:datatype="http://www.w3.org/2001/XMLSchema#string">19107194</bp:ID>
      <bp:DB rdf:datatype="http://www.w3.org/2001/XMLSchema#string">PubMed</bp:DB>
      <bp:TITLE rdf:datatype="http://www.w3.org/2001/XMLSchema#string">Phosphorylation regulates SIRT1 function.</bp:TITLE>
      <bp:SOURCE rdf:datatype="http://www.w3.org/2001/XMLSchema#string">PLoS One</bp:SOURCE>
      <bp:YEAR rdf:datatype="http://www.w3.org/2001/XMLSchema#string">2008</bp:YEAR>
      <bp:AUTHORS rdf:datatype="http://www.w3.org/2001/XMLSchema#string">Sasaki T</bp:AUTHORS>
      <bp:AUTHORS rdf:datatype="http://www.w3.org/2001/XMLSchema#string">Maier B</bp:AUTHORS>
      <bp:AUTHORS rdf:datatype="http://www.w3.org/2001/XMLSchema#string">Koclega KD</bp:AUTHORS>
      <bp:AUTHORS rdf:datatype="http://www.w3.org/2001/XMLSchema#string">Chruszcz M</bp:AUTHORS>
      <bp:AUTHORS rdf:datatype="http://www.w3.org/2001/XMLSchema#string">Gluba W</bp:AUTHORS>
      <bp:AUTHORS rdf:datatype="http://www.w3.org/2001/XMLSchema#string">Stukenberg PT</bp:AUTHORS>
      <bp:AUTHORS rdf:datatype="http://www.w3.org/2001/XMLSchema#string">Minor W</bp:AUTHORS>
      <bp:AUTHORS rdf:datatype="http://www.w3.org/2001/XMLSchema#string">Scrable H</bp:AUTHORS>
    </bp:PublicationXref>
    <bp:PublicationXref xmlns:bp="http://www.biopax.org/release/biopax-level3.owl#" xmlns:rdf="http://www.w3.org/1999/02/22-rdf-syntax-ns#" rdf:id="a91">
      <bp:ID rdf:datatype="http://www.w3.org/2001/XMLSchema#string">22304913</bp:ID>
      <bp:DB rdf:datatype="http://www.w3.org/2001/XMLSchema#string">PubMed</bp:DB>
      <bp:TITLE rdf:datatype="http://www.w3.org/2001/XMLSchema#string">Resveratrol ameliorates aging-related metabolic phenotypes by inhibiting cAMP phosphodiesterases.</bp:TITLE>
      <bp:SOURCE rdf:datatype="http://www.w3.org/2001/XMLSchema#string">Cell</bp:SOURCE>
      <bp:YEAR rdf:datatype="http://www.w3.org/2001/XMLSchema#string">2012</bp:YEAR>
      <bp:AUTHORS rdf:datatype="http://www.w3.org/2001/XMLSchema#string">Park SJ</bp:AUTHORS>
      <bp:AUTHORS rdf:datatype="http://www.w3.org/2001/XMLSchema#string">Ahmad F</bp:AUTHORS>
      <bp:AUTHORS rdf:datatype="http://www.w3.org/2001/XMLSchema#string">Philp A</bp:AUTHORS>
      <bp:AUTHORS rdf:datatype="http://www.w3.org/2001/XMLSchema#string">Baar K</bp:AUTHORS>
      <bp:AUTHORS rdf:datatype="http://www.w3.org/2001/XMLSchema#string">Williams T</bp:AUTHORS>
      <bp:AUTHORS rdf:datatype="http://www.w3.org/2001/XMLSchema#string">Luo H</bp:AUTHORS>
      <bp:AUTHORS rdf:datatype="http://www.w3.org/2001/XMLSchema#string">Ke H</bp:AUTHORS>
      <bp:AUTHORS rdf:datatype="http://www.w3.org/2001/XMLSchema#string">Rehmann H</bp:AUTHORS>
      <bp:AUTHORS rdf:datatype="http://www.w3.org/2001/XMLSchema#string">Taussig R</bp:AUTHORS>
      <bp:AUTHORS rdf:datatype="http://www.w3.org/2001/XMLSchema#string">Brown AL</bp:AUTHORS>
      <bp:AUTHORS rdf:datatype="http://www.w3.org/2001/XMLSchema#string">Kim MK</bp:AUTHORS>
      <bp:AUTHORS rdf:datatype="http://www.w3.org/2001/XMLSchema#string">Beaven MA</bp:AUTHORS>
      <bp:AUTHORS rdf:datatype="http://www.w3.org/2001/XMLSchema#string">Burgin AB</bp:AUTHORS>
      <bp:AUTHORS rdf:datatype="http://www.w3.org/2001/XMLSchema#string">Manganiello V</bp:AUTHORS>
      <bp:AUTHORS rdf:datatype="http://www.w3.org/2001/XMLSchema#string">Chung JH</bp:AUTHORS>
    </bp:PublicationXref>
    <bp:PublicationXref xmlns:bp="http://www.biopax.org/release/biopax-level3.owl#" xmlns:rdf="http://www.w3.org/1999/02/22-rdf-syntax-ns#" rdf:id="b25">
      <bp:ID rdf:datatype="http://www.w3.org/2001/XMLSchema#string">17525332</bp:ID>
      <bp:DB rdf:datatype="http://www.w3.org/2001/XMLSchema#string">PubMed</bp:DB>
      <bp:TITLE rdf:datatype="http://www.w3.org/2001/XMLSchema#string">ATM and ATR substrate analysis reveals extensive protein networks responsive to DNA damage.</bp:TITLE>
      <bp:SOURCE rdf:datatype="http://www.w3.org/2001/XMLSchema#string">Science</bp:SOURCE>
      <bp:YEAR rdf:datatype="http://www.w3.org/2001/XMLSchema#string">2007</bp:YEAR>
      <bp:AUTHORS rdf:datatype="http://www.w3.org/2001/XMLSchema#string">Matsuoka S</bp:AUTHORS>
      <bp:AUTHORS rdf:datatype="http://www.w3.org/2001/XMLSchema#string">Ballif BA</bp:AUTHORS>
      <bp:AUTHORS rdf:datatype="http://www.w3.org/2001/XMLSchema#string">Smogorzewska A</bp:AUTHORS>
      <bp:AUTHORS rdf:datatype="http://www.w3.org/2001/XMLSchema#string">McDonald ER 3rd</bp:AUTHORS>
      <bp:AUTHORS rdf:datatype="http://www.w3.org/2001/XMLSchema#string">Hurov KE</bp:AUTHORS>
      <bp:AUTHORS rdf:datatype="http://www.w3.org/2001/XMLSchema#string">Luo J</bp:AUTHORS>
      <bp:AUTHORS rdf:datatype="http://www.w3.org/2001/XMLSchema#string">Bakalarski CE</bp:AUTHORS>
      <bp:AUTHORS rdf:datatype="http://www.w3.org/2001/XMLSchema#string">Zhao Z</bp:AUTHORS>
      <bp:AUTHORS rdf:datatype="http://www.w3.org/2001/XMLSchema#string">Solimini N</bp:AUTHORS>
      <bp:AUTHORS rdf:datatype="http://www.w3.org/2001/XMLSchema#string">Lerenthal Y</bp:AUTHORS>
      <bp:AUTHORS rdf:datatype="http://www.w3.org/2001/XMLSchema#string">Shiloh Y</bp:AUTHORS>
      <bp:AUTHORS rdf:datatype="http://www.w3.org/2001/XMLSchema#string">Gygi SP</bp:AUTHORS>
      <bp:AUTHORS rdf:datatype="http://www.w3.org/2001/XMLSchema#string">Elledge SJ</bp:AUTHORS>
    </bp:PublicationXref>
    <bp:PublicationXref xmlns:bp="http://www.biopax.org/release/biopax-level3.owl#" xmlns:rdf="http://www.w3.org/1999/02/22-rdf-syntax-ns#" rdf:id="d17">
      <bp:ID rdf:datatype="http://www.w3.org/2001/XMLSchema#string">22465953</bp:ID>
      <bp:DB rdf:datatype="http://www.w3.org/2001/XMLSchema#string">PubMed</bp:DB>
      <bp:TITLE rdf:datatype="http://www.w3.org/2001/XMLSchema#string">Regulation of SIRT1 activity by genotoxic stress.</bp:TITLE>
      <bp:SOURCE rdf:datatype="http://www.w3.org/2001/XMLSchema#string">Genes Dev</bp:SOURCE>
      <bp:YEAR rdf:datatype="http://www.w3.org/2001/XMLSchema#string">2012</bp:YEAR>
      <bp:AUTHORS rdf:datatype="http://www.w3.org/2001/XMLSchema#string">Yuan J</bp:AUTHORS>
      <bp:AUTHORS rdf:datatype="http://www.w3.org/2001/XMLSchema#string">Luo K</bp:AUTHORS>
      <bp:AUTHORS rdf:datatype="http://www.w3.org/2001/XMLSchema#string">Liu T</bp:AUTHORS>
      <bp:AUTHORS rdf:datatype="http://www.w3.org/2001/XMLSchema#string">Lou Z</bp:AUTHORS>
    </bp:PublicationXref>
    <bp:PublicationXref xmlns:bp="http://www.biopax.org/release/biopax-level3.owl#" xmlns:rdf="http://www.w3.org/1999/02/22-rdf-syntax-ns#" rdf:id="e07">
      <bp:ID rdf:datatype="http://www.w3.org/2001/XMLSchema#string">14532133</bp:ID>
      <bp:DB rdf:datatype="http://www.w3.org/2001/XMLSchema#string">PubMed</bp:DB>
      <bp:TITLE rdf:datatype="http://www.w3.org/2001/XMLSchema#string">Requirement of the MRN complex for ATM activation by DNA damage.</bp:TITLE>
      <bp:SOURCE rdf:datatype="http://www.w3.org/2001/XMLSchema#string">EMBO J</bp:SOURCE>
      <bp:YEAR rdf:datatype="http://www.w3.org/2001/XMLSchema#string">2003</bp:YEAR>
      <bp:AUTHORS rdf:datatype="http://www.w3.org/2001/XMLSchema#string">Uziel T</bp:AUTHORS>
      <bp:AUTHORS rdf:datatype="http://www.w3.org/2001/XMLSchema#string">Lerenthal Y</bp:AUTHORS>
      <bp:AUTHORS rdf:datatype="http://www.w3.org/2001/XMLSchema#string">Moyal L</bp:AUTHORS>
      <bp:AUTHORS rdf:datatype="http://www.w3.org/2001/XMLSchema#string">Andegeko Y</bp:AUTHORS>
      <bp:AUTHORS rdf:datatype="http://www.w3.org/2001/XMLSchema#string">Mittelman L</bp:AUTHORS>
      <bp:AUTHORS rdf:datatype="http://www.w3.org/2001/XMLSchema#string">Shiloh Y</bp:AUTHORS>
    </bp:PublicationXref>
    <bp:PublicationXref xmlns:bp="http://www.biopax.org/release/biopax-level3.owl#" xmlns:rdf="http://www.w3.org/1999/02/22-rdf-syntax-ns#" rdf:id="cf4">
      <bp:ID rdf:datatype="http://www.w3.org/2001/XMLSchema#string">10693811</bp:ID>
      <bp:DB rdf:datatype="http://www.w3.org/2001/XMLSchema#string">PubMed</bp:DB>
      <bp:TITLE rdf:datatype="http://www.w3.org/2001/XMLSchema#string">Transcriptional silencing and longevity protein Sir2 is an NAD-dependent histone deacetylase.</bp:TITLE>
      <bp:SOURCE rdf:datatype="http://www.w3.org/2001/XMLSchema#string">Nature</bp:SOURCE>
      <bp:YEAR rdf:datatype="http://www.w3.org/2001/XMLSchema#string">2000</bp:YEAR>
      <bp:AUTHORS rdf:datatype="http://www.w3.org/2001/XMLSchema#string">Imai S</bp:AUTHORS>
      <bp:AUTHORS rdf:datatype="http://www.w3.org/2001/XMLSchema#string">Armstrong CM</bp:AUTHORS>
      <bp:AUTHORS rdf:datatype="http://www.w3.org/2001/XMLSchema#string">Kaeberlein M</bp:AUTHORS>
      <bp:AUTHORS rdf:datatype="http://www.w3.org/2001/XMLSchema#string">Guarente L</bp:AUTHORS>
    </bp:PublicationXref>
    <bp:PublicationXref xmlns:bp="http://www.biopax.org/release/biopax-level3.owl#" xmlns:rdf="http://www.w3.org/1999/02/22-rdf-syntax-ns#" rdf:id="fad">
      <bp:ID rdf:datatype="http://www.w3.org/2001/XMLSchema#string">20603072</bp:ID>
      <bp:DB rdf:datatype="http://www.w3.org/2001/XMLSchema#string">PubMed</bp:DB>
      <bp:TITLE rdf:datatype="http://www.w3.org/2001/XMLSchema#string">The PARP side of the nucleus: molecular actions, physiological outcomes, and clinical targets.</bp:TITLE>
      <bp:SOURCE rdf:datatype="http://www.w3.org/2001/XMLSchema#string">Mol Cell</bp:SOURCE>
      <bp:YEAR rdf:datatype="http://www.w3.org/2001/XMLSchema#string">2010</bp:YEAR>
      <bp:AUTHORS rdf:datatype="http://www.w3.org/2001/XMLSchema#string">Krishnakumar R</bp:AUTHORS>
      <bp:AUTHORS rdf:datatype="http://www.w3.org/2001/XMLSchema#string">Kraus WL</bp:AUTHORS>
    </bp:PublicationXref>
    <bp:PublicationXref xmlns:bp="http://www.biopax.org/release/biopax-level3.owl#" xmlns:rdf="http://www.w3.org/1999/02/22-rdf-syntax-ns#" rdf:id="c5b">
      <bp:ID rdf:datatype="http://www.w3.org/2001/XMLSchema#string">20371709</bp:ID>
      <bp:DB rdf:datatype="http://www.w3.org/2001/XMLSchema#string">PubMed</bp:DB>
      <bp:TITLE rdf:datatype="http://www.w3.org/2001/XMLSchema#string">SIRT inhibitors induce cell death and p53 acetylation through targeting both SIRT1 and SIRT2.</bp:TITLE>
      <bp:SOURCE rdf:datatype="http://www.w3.org/2001/XMLSchema#string">Mol Cancer Ther</bp:SOURCE>
      <bp:YEAR rdf:datatype="http://www.w3.org/2001/XMLSchema#string">2010</bp:YEAR>
      <bp:AUTHORS rdf:datatype="http://www.w3.org/2001/XMLSchema#string">Peck B</bp:AUTHORS>
      <bp:AUTHORS rdf:datatype="http://www.w3.org/2001/XMLSchema#string">Chen CY</bp:AUTHORS>
      <bp:AUTHORS rdf:datatype="http://www.w3.org/2001/XMLSchema#string">Ho KK</bp:AUTHORS>
      <bp:AUTHORS rdf:datatype="http://www.w3.org/2001/XMLSchema#string">Di Fruscia P</bp:AUTHORS>
      <bp:AUTHORS rdf:datatype="http://www.w3.org/2001/XMLSchema#string">Myatt SS</bp:AUTHORS>
      <bp:AUTHORS rdf:datatype="http://www.w3.org/2001/XMLSchema#string">Coombes RC</bp:AUTHORS>
      <bp:AUTHORS rdf:datatype="http://www.w3.org/2001/XMLSchema#string">Fuchter MJ</bp:AUTHORS>
      <bp:AUTHORS rdf:datatype="http://www.w3.org/2001/XMLSchema#string">Hsiao CD</bp:AUTHORS>
      <bp:AUTHORS rdf:datatype="http://www.w3.org/2001/XMLSchema#string">Lam EW</bp:AUTHORS>
    </bp:PublicationXref>
    <bp:PublicationXref xmlns:bp="http://www.biopax.org/release/biopax-level3.owl#" xmlns:rdf="http://www.w3.org/1999/02/22-rdf-syntax-ns#" rdf:id="f47">
      <bp:ID rdf:datatype="http://www.w3.org/2001/XMLSchema#string">9603959</bp:ID>
      <bp:DB rdf:datatype="http://www.w3.org/2001/XMLSchema#string">PubMed</bp:DB>
      <bp:TITLE rdf:datatype="http://www.w3.org/2001/XMLSchema#string">Stimulation of the DNA-dependent protein kinase by poly(ADP-ribose) polymerase.</bp:TITLE>
      <bp:SOURCE rdf:datatype="http://www.w3.org/2001/XMLSchema#string">J Biol Chem</bp:SOURCE>
      <bp:YEAR rdf:datatype="http://www.w3.org/2001/XMLSchema#string">1998</bp:YEAR>
      <bp:AUTHORS rdf:datatype="http://www.w3.org/2001/XMLSchema#string">Ruscetti T</bp:AUTHORS>
      <bp:AUTHORS rdf:datatype="http://www.w3.org/2001/XMLSchema#string">Lehnert BE</bp:AUTHORS>
      <bp:AUTHORS rdf:datatype="http://www.w3.org/2001/XMLSchema#string">Halbrook J</bp:AUTHORS>
      <bp:AUTHORS rdf:datatype="http://www.w3.org/2001/XMLSchema#string">Le Trong H</bp:AUTHORS>
      <bp:AUTHORS rdf:datatype="http://www.w3.org/2001/XMLSchema#string">Hoekstra MF</bp:AUTHORS>
      <bp:AUTHORS rdf:datatype="http://www.w3.org/2001/XMLSchema#string">Chen DJ</bp:AUTHORS>
      <bp:AUTHORS rdf:datatype="http://www.w3.org/2001/XMLSchema#string">Peterson SR</bp:AUTHORS>
    </bp:PublicationXref>
    <bp:PublicationXref xmlns:bp="http://www.biopax.org/release/biopax-level3.owl#" xmlns:rdf="http://www.w3.org/1999/02/22-rdf-syntax-ns#" rdf:id="b22">
      <bp:ID rdf:datatype="http://www.w3.org/2001/XMLSchema#string">17360427</bp:ID>
      <bp:DB rdf:datatype="http://www.w3.org/2001/XMLSchema#string">PubMed</bp:DB>
      <bp:TITLE rdf:datatype="http://www.w3.org/2001/XMLSchema#string">Regulation of poly(ADP-ribose) polymerase 1 activity by the phosphorylation state of the nuclear NAD biosynthetic enzyme NMN adenylyl transferase 1.</bp:TITLE>
      <bp:SOURCE rdf:datatype="http://www.w3.org/2001/XMLSchema#string">Proc Natl Acad Sci U S A</bp:SOURCE>
      <bp:YEAR rdf:datatype="http://www.w3.org/2001/XMLSchema#string">2007</bp:YEAR>
      <bp:AUTHORS rdf:datatype="http://www.w3.org/2001/XMLSchema#string">Berger F</bp:AUTHORS>
      <bp:AUTHORS rdf:datatype="http://www.w3.org/2001/XMLSchema#string">Lau C</bp:AUTHORS>
      <bp:AUTHORS rdf:datatype="http://www.w3.org/2001/XMLSchema#string">Ziegler M</bp:AUTHORS>
    </bp:PublicationXref>
    <bp:PublicationXref xmlns:bp="http://www.biopax.org/release/biopax-level3.owl#" xmlns:rdf="http://www.w3.org/1999/02/22-rdf-syntax-ns#" rdf:id="be3">
      <bp:ID rdf:datatype="http://www.w3.org/2001/XMLSchema#string">18472309</bp:ID>
      <bp:DB rdf:datatype="http://www.w3.org/2001/XMLSchema#string">PubMed</bp:DB>
      <bp:TITLE rdf:datatype="http://www.w3.org/2001/XMLSchema#string">Poly(ADP-ribose) polymerase-1 modulates DNA repair capacity and prevents formation of DNA double strand breaks.</bp:TITLE>
      <bp:SOURCE rdf:datatype="http://www.w3.org/2001/XMLSchema#string">DNA Repair (Amst)</bp:SOURCE>
      <bp:YEAR rdf:datatype="http://www.w3.org/2001/XMLSchema#string">2008</bp:YEAR>
      <bp:AUTHORS rdf:datatype="http://www.w3.org/2001/XMLSchema#string">Woodhouse BC</bp:AUTHORS>
      <bp:AUTHORS rdf:datatype="http://www.w3.org/2001/XMLSchema#string">Dianova II</bp:AUTHORS>
      <bp:AUTHORS rdf:datatype="http://www.w3.org/2001/XMLSchema#string">Parsons JL</bp:AUTHORS>
      <bp:AUTHORS rdf:datatype="http://www.w3.org/2001/XMLSchema#string">Dianov GL</bp:AUTHORS>
    </bp:PublicationXref>
    <bp:PublicationXref xmlns:bp="http://www.biopax.org/release/biopax-level3.owl#" xmlns:rdf="http://www.w3.org/1999/02/22-rdf-syntax-ns#" rdf:id="f4e">
      <bp:ID rdf:datatype="http://www.w3.org/2001/XMLSchema#string">15123636</bp:ID>
      <bp:DB rdf:datatype="http://www.w3.org/2001/XMLSchema#string">PubMed</bp:DB>
      <bp:TITLE rdf:datatype="http://www.w3.org/2001/XMLSchema#string">Specific role for p300/CREB-binding protein-associated factor activity in E2F1 stabilization in response to DNA damage.</bp:TITLE>
      <bp:SOURCE rdf:datatype="http://www.w3.org/2001/XMLSchema#string">J Biol Chem</bp:SOURCE>
      <bp:YEAR rdf:datatype="http://www.w3.org/2001/XMLSchema#string">2004</bp:YEAR>
      <bp:AUTHORS rdf:datatype="http://www.w3.org/2001/XMLSchema#string">Ianari A</bp:AUTHORS>
      <bp:AUTHORS rdf:datatype="http://www.w3.org/2001/XMLSchema#string">Gallo R</bp:AUTHORS>
      <bp:AUTHORS rdf:datatype="http://www.w3.org/2001/XMLSchema#string">Palma M</bp:AUTHORS>
      <bp:AUTHORS rdf:datatype="http://www.w3.org/2001/XMLSchema#string">Alesse E</bp:AUTHORS>
      <bp:AUTHORS rdf:datatype="http://www.w3.org/2001/XMLSchema#string">Gulino A</bp:AUTHORS>
    </bp:PublicationXref>
    <bp:PublicationXref xmlns:bp="http://www.biopax.org/release/biopax-level3.owl#" xmlns:rdf="http://www.w3.org/1999/02/22-rdf-syntax-ns#" rdf:id="c08">
      <bp:ID rdf:datatype="http://www.w3.org/2001/XMLSchema#string">15205477</bp:ID>
      <bp:DB rdf:datatype="http://www.w3.org/2001/XMLSchema#string">PubMed</bp:DB>
      <bp:TITLE rdf:datatype="http://www.w3.org/2001/XMLSchema#string">Calorie restriction promotes mammalian cell survival by inducing the SIRT1 deacetylase.</bp:TITLE>
      <bp:SOURCE rdf:datatype="http://www.w3.org/2001/XMLSchema#string">Science</bp:SOURCE>
      <bp:YEAR rdf:datatype="http://www.w3.org/2001/XMLSchema#string">2004</bp:YEAR>
      <bp:AUTHORS rdf:datatype="http://www.w3.org/2001/XMLSchema#string">Cohen HY</bp:AUTHORS>
      <bp:AUTHORS rdf:datatype="http://www.w3.org/2001/XMLSchema#string">Miller C</bp:AUTHORS>
      <bp:AUTHORS rdf:datatype="http://www.w3.org/2001/XMLSchema#string">Bitterman KJ</bp:AUTHORS>
      <bp:AUTHORS rdf:datatype="http://www.w3.org/2001/XMLSchema#string">Wall NR</bp:AUTHORS>
      <bp:AUTHORS rdf:datatype="http://www.w3.org/2001/XMLSchema#string">Hekking B</bp:AUTHORS>
      <bp:AUTHORS rdf:datatype="http://www.w3.org/2001/XMLSchema#string">Kessler B</bp:AUTHORS>
      <bp:AUTHORS rdf:datatype="http://www.w3.org/2001/XMLSchema#string">Howitz KT</bp:AUTHORS>
      <bp:AUTHORS rdf:datatype="http://www.w3.org/2001/XMLSchema#string">Gorospe M</bp:AUTHORS>
      <bp:AUTHORS rdf:datatype="http://www.w3.org/2001/XMLSchema#string">de Cabo R</bp:AUTHORS>
      <bp:AUTHORS rdf:datatype="http://www.w3.org/2001/XMLSchema#string">Sinclair DA</bp:AUTHORS>
    </bp:PublicationXref>
    <bp:PublicationXref xmlns:bp="http://www.biopax.org/release/biopax-level3.owl#" xmlns:rdf="http://www.w3.org/1999/02/22-rdf-syntax-ns#" rdf:id="a6f">
      <bp:ID rdf:datatype="http://www.w3.org/2001/XMLSchema#string">16374512</bp:ID>
      <bp:DB rdf:datatype="http://www.w3.org/2001/XMLSchema#string">PubMed</bp:DB>
      <bp:TITLE rdf:datatype="http://www.w3.org/2001/XMLSchema#string">DNA-damage-responsive acetylation of pRb regulates binding to E2F-1.</bp:TITLE>
      <bp:SOURCE rdf:datatype="http://www.w3.org/2001/XMLSchema#string">EMBO Rep</bp:SOURCE>
      <bp:YEAR rdf:datatype="http://www.w3.org/2001/XMLSchema#string">2006</bp:YEAR>
      <bp:AUTHORS rdf:datatype="http://www.w3.org/2001/XMLSchema#string">Markham D</bp:AUTHORS>
      <bp:AUTHORS rdf:datatype="http://www.w3.org/2001/XMLSchema#string">Munro S</bp:AUTHORS>
      <bp:AUTHORS rdf:datatype="http://www.w3.org/2001/XMLSchema#string">Soloway J</bp:AUTHORS>
      <bp:AUTHORS rdf:datatype="http://www.w3.org/2001/XMLSchema#string">O'Connor DP</bp:AUTHORS>
      <bp:AUTHORS rdf:datatype="http://www.w3.org/2001/XMLSchema#string">La Thangue NB</bp:AUTHORS>
    </bp:PublicationXref>
    <bp:PublicationXref xmlns:bp="http://www.biopax.org/release/biopax-level3.owl#" xmlns:rdf="http://www.w3.org/1999/02/22-rdf-syntax-ns#" rdf:id="a60">
      <bp:ID rdf:datatype="http://www.w3.org/2001/XMLSchema#string">17934453</bp:ID>
      <bp:DB rdf:datatype="http://www.w3.org/2001/XMLSchema#string">PubMed</bp:DB>
      <bp:TITLE rdf:datatype="http://www.w3.org/2001/XMLSchema#string">SIRT1 sumoylation regulates its deacetylase activity and cellular response to genotoxic stress.</bp:TITLE>
      <bp:SOURCE rdf:datatype="http://www.w3.org/2001/XMLSchema#string">Nat Cell Biol</bp:SOURCE>
      <bp:YEAR rdf:datatype="http://www.w3.org/2001/XMLSchema#string">2007</bp:YEAR>
      <bp:AUTHORS rdf:datatype="http://www.w3.org/2001/XMLSchema#string">Yang Y</bp:AUTHORS>
      <bp:AUTHORS rdf:datatype="http://www.w3.org/2001/XMLSchema#string">Fu W</bp:AUTHORS>
      <bp:AUTHORS rdf:datatype="http://www.w3.org/2001/XMLSchema#string">Chen J</bp:AUTHORS>
      <bp:AUTHORS rdf:datatype="http://www.w3.org/2001/XMLSchema#string">Olashaw N</bp:AUTHORS>
      <bp:AUTHORS rdf:datatype="http://www.w3.org/2001/XMLSchema#string">Zhang X</bp:AUTHORS>
      <bp:AUTHORS rdf:datatype="http://www.w3.org/2001/XMLSchema#string">Nicosia SV</bp:AUTHORS>
      <bp:AUTHORS rdf:datatype="http://www.w3.org/2001/XMLSchema#string">Bhalla K</bp:AUTHORS>
      <bp:AUTHORS rdf:datatype="http://www.w3.org/2001/XMLSchema#string">Bai W</bp:AUTHORS>
    </bp:PublicationXref>
    <bp:PublicationXref xmlns:bp="http://www.biopax.org/release/biopax-level3.owl#" xmlns:rdf="http://www.w3.org/1999/02/22-rdf-syntax-ns#" rdf:id="f8b">
      <bp:ID rdf:datatype="http://www.w3.org/2001/XMLSchema#string">15024084</bp:ID>
      <bp:DB rdf:datatype="http://www.w3.org/2001/XMLSchema#string">PubMed</bp:DB>
      <bp:TITLE rdf:datatype="http://www.w3.org/2001/XMLSchema#string">Apoptosis associated with deregulated E2F activity is dependent on E2F1 and Atm/Nbs1/Chk2.</bp:TITLE>
      <bp:SOURCE rdf:datatype="http://www.w3.org/2001/XMLSchema#string">Mol Cell Biol</bp:SOURCE>
      <bp:YEAR rdf:datatype="http://www.w3.org/2001/XMLSchema#string">2004</bp:YEAR>
      <bp:AUTHORS rdf:datatype="http://www.w3.org/2001/XMLSchema#string">Rogoff HA</bp:AUTHORS>
      <bp:AUTHORS rdf:datatype="http://www.w3.org/2001/XMLSchema#string">Pickering MT</bp:AUTHORS>
      <bp:AUTHORS rdf:datatype="http://www.w3.org/2001/XMLSchema#string">Frame FM</bp:AUTHORS>
      <bp:AUTHORS rdf:datatype="http://www.w3.org/2001/XMLSchema#string">Debatis ME</bp:AUTHORS>
      <bp:AUTHORS rdf:datatype="http://www.w3.org/2001/XMLSchema#string">Sanchez Y</bp:AUTHORS>
      <bp:AUTHORS rdf:datatype="http://www.w3.org/2001/XMLSchema#string">Jones S</bp:AUTHORS>
      <bp:AUTHORS rdf:datatype="http://www.w3.org/2001/XMLSchema#string">Kowalik TF</bp:AUTHORS>
    </bp:PublicationXref>
    <bp:PublicationXref xmlns:bp="http://www.biopax.org/release/biopax-level3.owl#" xmlns:rdf="http://www.w3.org/1999/02/22-rdf-syntax-ns#" rdf:id="e2e">
      <bp:ID rdf:datatype="http://www.w3.org/2001/XMLSchema#string">11590148</bp:ID>
      <bp:DB rdf:datatype="http://www.w3.org/2001/XMLSchema#string">PubMed</bp:DB>
      <bp:TITLE rdf:datatype="http://www.w3.org/2001/XMLSchema#string">The enzymatic and DNA binding activity of PARP-1 are not required for NF-kappa B coactivator function.</bp:TITLE>
      <bp:SOURCE rdf:datatype="http://www.w3.org/2001/XMLSchema#string">J Biol Chem</bp:SOURCE>
      <bp:YEAR rdf:datatype="http://www.w3.org/2001/XMLSchema#string">2001</bp:YEAR>
      <bp:AUTHORS rdf:datatype="http://www.w3.org/2001/XMLSchema#string">Hassa PO</bp:AUTHORS>
      <bp:AUTHORS rdf:datatype="http://www.w3.org/2001/XMLSchema#string">Covic M</bp:AUTHORS>
      <bp:AUTHORS rdf:datatype="http://www.w3.org/2001/XMLSchema#string">Hasan S</bp:AUTHORS>
      <bp:AUTHORS rdf:datatype="http://www.w3.org/2001/XMLSchema#string">Imhof R</bp:AUTHORS>
      <bp:AUTHORS rdf:datatype="http://www.w3.org/2001/XMLSchema#string">Hottiger MO</bp:AUTHORS>
    </bp:PublicationXref>
    <bp:PublicationXref xmlns:bp="http://www.biopax.org/release/biopax-level3.owl#" xmlns:rdf="http://www.w3.org/1999/02/22-rdf-syntax-ns#" rdf:id="dda">
      <bp:ID rdf:datatype="http://www.w3.org/2001/XMLSchema#string">11707529</bp:ID>
      <bp:DB rdf:datatype="http://www.w3.org/2001/XMLSchema#string">PubMed</bp:DB>
      <bp:TITLE rdf:datatype="http://www.w3.org/2001/XMLSchema#string">Gain-of-function of poly(ADP-ribose) polymerase-1 upon cleavage by apoptotic proteases: implications for apoptosis.</bp:TITLE>
      <bp:SOURCE rdf:datatype="http://www.w3.org/2001/XMLSchema#string">J Cell Sci</bp:SOURCE>
      <bp:YEAR rdf:datatype="http://www.w3.org/2001/XMLSchema#string">2001</bp:YEAR>
      <bp:AUTHORS rdf:datatype="http://www.w3.org/2001/XMLSchema#string">D'Amours D</bp:AUTHORS>
      <bp:AUTHORS rdf:datatype="http://www.w3.org/2001/XMLSchema#string">Sallmann FR</bp:AUTHORS>
      <bp:AUTHORS rdf:datatype="http://www.w3.org/2001/XMLSchema#string">Dixit VM</bp:AUTHORS>
      <bp:AUTHORS rdf:datatype="http://www.w3.org/2001/XMLSchema#string">Poirier GG</bp:AUTHORS>
    </bp:PublicationXref>
    <bp:PublicationXref xmlns:bp="http://www.biopax.org/release/biopax-level3.owl#" xmlns:rdf="http://www.w3.org/1999/02/22-rdf-syntax-ns#" rdf:id="b7f">
      <bp:ID rdf:datatype="http://www.w3.org/2001/XMLSchema#string">17964266</bp:ID>
      <bp:DB rdf:datatype="http://www.w3.org/2001/XMLSchema#string">PubMed</bp:DB>
      <bp:TITLE rdf:datatype="http://www.w3.org/2001/XMLSchema#string">Active regulator of SIRT1 cooperates with SIRT1 and facilitates suppression of p53 activity.</bp:TITLE>
      <bp:SOURCE rdf:datatype="http://www.w3.org/2001/XMLSchema#string">Mol Cell</bp:SOURCE>
      <bp:YEAR rdf:datatype="http://www.w3.org/2001/XMLSchema#string">2007</bp:YEAR>
      <bp:AUTHORS rdf:datatype="http://www.w3.org/2001/XMLSchema#string">Kim EJ</bp:AUTHORS>
      <bp:AUTHORS rdf:datatype="http://www.w3.org/2001/XMLSchema#string">Kho JH</bp:AUTHORS>
      <bp:AUTHORS rdf:datatype="http://www.w3.org/2001/XMLSchema#string">Kang MR</bp:AUTHORS>
      <bp:AUTHORS rdf:datatype="http://www.w3.org/2001/XMLSchema#string">Um SJ</bp:AUTHORS>
    </bp:PublicationXref>
    <bp:PublicationXref xmlns:bp="http://www.biopax.org/release/biopax-level3.owl#" xmlns:rdf="http://www.w3.org/1999/02/22-rdf-syntax-ns#" rdf:id="e83">
      <bp:ID rdf:datatype="http://www.w3.org/2001/XMLSchema#string">11181971</bp:ID>
      <bp:DB rdf:datatype="http://www.w3.org/2001/XMLSchema#string">PubMed</bp:DB>
      <bp:TITLE rdf:datatype="http://www.w3.org/2001/XMLSchema#string">Molecular analysis of mammalian circadian rhythms.</bp:TITLE>
      <bp:SOURCE rdf:datatype="http://www.w3.org/2001/XMLSchema#string">Annu Rev Physiol</bp:SOURCE>
      <bp:YEAR rdf:datatype="http://www.w3.org/2001/XMLSchema#string">2001</bp:YEAR>
      <bp:AUTHORS rdf:datatype="http://www.w3.org/2001/XMLSchema#string">Reppert SM</bp:AUTHORS>
      <bp:AUTHORS rdf:datatype="http://www.w3.org/2001/XMLSchema#string">Weaver DR</bp:AUTHORS>
    </bp:PublicationXref>
    <bp:PublicationXref xmlns:bp="http://www.biopax.org/release/biopax-level3.owl#" xmlns:rdf="http://www.w3.org/1999/02/22-rdf-syntax-ns#" rdf:id="e24">
      <bp:ID rdf:datatype="http://www.w3.org/2001/XMLSchema#string">19403820</bp:ID>
      <bp:DB rdf:datatype="http://www.w3.org/2001/XMLSchema#string">PubMed</bp:DB>
      <bp:TITLE rdf:datatype="http://www.w3.org/2001/XMLSchema#string">Nicotinamide mononucleotide adenylyl transferase-mediated axonal protection requires enzymatic activity but not increased levels of neuronal nicotinamide adenine dinucleotide.</bp:TITLE>
      <bp:SOURCE rdf:datatype="http://www.w3.org/2001/XMLSchema#string">J Neurosci</bp:SOURCE>
      <bp:YEAR rdf:datatype="http://www.w3.org/2001/XMLSchema#string">2009</bp:YEAR>
      <bp:AUTHORS rdf:datatype="http://www.w3.org/2001/XMLSchema#string">Sasaki Y</bp:AUTHORS>
      <bp:AUTHORS rdf:datatype="http://www.w3.org/2001/XMLSchema#string">Vohra BP</bp:AUTHORS>
      <bp:AUTHORS rdf:datatype="http://www.w3.org/2001/XMLSchema#string">Lund FE</bp:AUTHORS>
      <bp:AUTHORS rdf:datatype="http://www.w3.org/2001/XMLSchema#string">Milbrandt J</bp:AUTHORS>
    </bp:PublicationXref>
    <bp:PublicationXref xmlns:bp="http://www.biopax.org/release/biopax-level3.owl#" xmlns:rdf="http://www.w3.org/1999/02/22-rdf-syntax-ns#" rdf:id="d2a">
      <bp:ID rdf:datatype="http://www.w3.org/2001/XMLSchema#string">11946222</bp:ID>
      <bp:DB rdf:datatype="http://www.w3.org/2001/XMLSchema#string">PubMed</bp:DB>
      <bp:TITLE rdf:datatype="http://www.w3.org/2001/XMLSchema#string">Specific inhibition of poly adpribose polymerase by thymidine and nicotinamide in HeLa cells.</bp:TITLE>
      <bp:SOURCE rdf:datatype="http://www.w3.org/2001/XMLSchema#string">FEBS Lett</bp:SOURCE>
      <bp:YEAR rdf:datatype="http://www.w3.org/2001/XMLSchema#string">1971</bp:YEAR>
      <bp:AUTHORS rdf:datatype="http://www.w3.org/2001/XMLSchema#string">Preiss J</bp:AUTHORS>
      <bp:AUTHORS rdf:datatype="http://www.w3.org/2001/XMLSchema#string">Schlaeger R</bp:AUTHORS>
      <bp:AUTHORS rdf:datatype="http://www.w3.org/2001/XMLSchema#string">Hilz H</bp:AUTHORS>
    </bp:PublicationXref>
    <bp:PublicationXref xmlns:bp="http://www.biopax.org/release/biopax-level3.owl#" xmlns:rdf="http://www.w3.org/1999/02/22-rdf-syntax-ns#" rdf:id="cde">
      <bp:ID rdf:datatype="http://www.w3.org/2001/XMLSchema#string">19478080</bp:ID>
      <bp:DB rdf:datatype="http://www.w3.org/2001/XMLSchema#string">PubMed</bp:DB>
      <bp:TITLE rdf:datatype="http://www.w3.org/2001/XMLSchema#string">Enzymes in the NAD+ salvage pathway regulate SIRT1 activity at target gene promoters.</bp:TITLE>
      <bp:SOURCE rdf:datatype="http://www.w3.org/2001/XMLSchema#string">J Biol Chem</bp:SOURCE>
      <bp:YEAR rdf:datatype="http://www.w3.org/2001/XMLSchema#string">2009</bp:YEAR>
      <bp:AUTHORS rdf:datatype="http://www.w3.org/2001/XMLSchema#string">Zhang T</bp:AUTHORS>
      <bp:AUTHORS rdf:datatype="http://www.w3.org/2001/XMLSchema#string">Berrocal JG</bp:AUTHORS>
      <bp:AUTHORS rdf:datatype="http://www.w3.org/2001/XMLSchema#string">Frizzell KM</bp:AUTHORS>
      <bp:AUTHORS rdf:datatype="http://www.w3.org/2001/XMLSchema#string">Gamble MJ</bp:AUTHORS>
      <bp:AUTHORS rdf:datatype="http://www.w3.org/2001/XMLSchema#string">DuMond ME</bp:AUTHORS>
      <bp:AUTHORS rdf:datatype="http://www.w3.org/2001/XMLSchema#string">Krishnakumar R</bp:AUTHORS>
      <bp:AUTHORS rdf:datatype="http://www.w3.org/2001/XMLSchema#string">Yang T</bp:AUTHORS>
      <bp:AUTHORS rdf:datatype="http://www.w3.org/2001/XMLSchema#string">Sauve AA</bp:AUTHORS>
      <bp:AUTHORS rdf:datatype="http://www.w3.org/2001/XMLSchema#string">Kraus WL</bp:AUTHORS>
    </bp:PublicationXref>
    <bp:PublicationXref xmlns:bp="http://www.biopax.org/release/biopax-level3.owl#" xmlns:rdf="http://www.w3.org/1999/02/22-rdf-syntax-ns#" rdf:id="cd9">
      <bp:ID rdf:datatype="http://www.w3.org/2001/XMLSchema#string">19364925</bp:ID>
      <bp:DB rdf:datatype="http://www.w3.org/2001/XMLSchema#string">PubMed</bp:DB>
      <bp:TITLE rdf:datatype="http://www.w3.org/2001/XMLSchema#string">A c-Myc-SIRT1 feedback loop regulates cell growth and transformation.</bp:TITLE>
      <bp:SOURCE rdf:datatype="http://www.w3.org/2001/XMLSchema#string">J Cell Biol</bp:SOURCE>
      <bp:YEAR rdf:datatype="http://www.w3.org/2001/XMLSchema#string">2009</bp:YEAR>
      <bp:AUTHORS rdf:datatype="http://www.w3.org/2001/XMLSchema#string">Yuan J</bp:AUTHORS>
      <bp:AUTHORS rdf:datatype="http://www.w3.org/2001/XMLSchema#string">Minter-Dykhouse K</bp:AUTHORS>
      <bp:AUTHORS rdf:datatype="http://www.w3.org/2001/XMLSchema#string">Lou Z</bp:AUTHORS>
    </bp:PublicationXref>
    <bp:PublicationXref xmlns:bp="http://www.biopax.org/release/biopax-level3.owl#" xmlns:rdf="http://www.w3.org/1999/02/22-rdf-syntax-ns#" rdf:id="bca">
      <bp:ID rdf:datatype="http://www.w3.org/2001/XMLSchema#string">21680843</bp:ID>
      <bp:DB rdf:datatype="http://www.w3.org/2001/XMLSchema#string">PubMed</bp:DB>
      <bp:TITLE rdf:datatype="http://www.w3.org/2001/XMLSchema#string">SIRT6 promotes DNA repair under stress by activating PARP1.</bp:TITLE>
      <bp:SOURCE rdf:datatype="http://www.w3.org/2001/XMLSchema#string">Science</bp:SOURCE>
      <bp:YEAR rdf:datatype="http://www.w3.org/2001/XMLSchema#string">2011</bp:YEAR>
      <bp:AUTHORS rdf:datatype="http://www.w3.org/2001/XMLSchema#string">Mao Z</bp:AUTHORS>
      <bp:AUTHORS rdf:datatype="http://www.w3.org/2001/XMLSchema#string">Hine C</bp:AUTHORS>
      <bp:AUTHORS rdf:datatype="http://www.w3.org/2001/XMLSchema#string">Tian X</bp:AUTHORS>
      <bp:AUTHORS rdf:datatype="http://www.w3.org/2001/XMLSchema#string">Van Meter M</bp:AUTHORS>
      <bp:AUTHORS rdf:datatype="http://www.w3.org/2001/XMLSchema#string">Au M</bp:AUTHORS>
      <bp:AUTHORS rdf:datatype="http://www.w3.org/2001/XMLSchema#string">Vaidya A</bp:AUTHORS>
      <bp:AUTHORS rdf:datatype="http://www.w3.org/2001/XMLSchema#string">Seluanov A</bp:AUTHORS>
      <bp:AUTHORS rdf:datatype="http://www.w3.org/2001/XMLSchema#string">Gorbunova V</bp:AUTHORS>
    </bp:PublicationXref>
    <bp:PublicationXref xmlns:bp="http://www.biopax.org/release/biopax-level3.owl#" xmlns:rdf="http://www.w3.org/1999/02/22-rdf-syntax-ns#" rdf:id="a03">
      <bp:ID rdf:datatype="http://www.w3.org/2001/XMLSchema#string">16622404</bp:ID>
      <bp:DB rdf:datatype="http://www.w3.org/2001/XMLSchema#string">PubMed</bp:DB>
      <bp:TITLE rdf:datatype="http://www.w3.org/2001/XMLSchema#string">Two-step activation of ATM by DNA and the Mre11-Rad50-Nbs1 complex.</bp:TITLE>
      <bp:SOURCE rdf:datatype="http://www.w3.org/2001/XMLSchema#string">Nat Struct Mol Biol</bp:SOURCE>
      <bp:YEAR rdf:datatype="http://www.w3.org/2001/XMLSchema#string">2006</bp:YEAR>
      <bp:AUTHORS rdf:datatype="http://www.w3.org/2001/XMLSchema#string">Dupré A</bp:AUTHORS>
      <bp:AUTHORS rdf:datatype="http://www.w3.org/2001/XMLSchema#string">Boyer-Chatenet L</bp:AUTHORS>
      <bp:AUTHORS rdf:datatype="http://www.w3.org/2001/XMLSchema#string">Gautier J</bp:AUTHORS>
    </bp:PublicationXref>
    <bp:PublicationXref xmlns:bp="http://www.biopax.org/release/biopax-level3.owl#" xmlns:rdf="http://www.w3.org/1999/02/22-rdf-syntax-ns#" rdf:id="b02">
      <bp:ID rdf:datatype="http://www.w3.org/2001/XMLSchema#string">14627987</bp:ID>
      <bp:DB rdf:datatype="http://www.w3.org/2001/XMLSchema#string">PubMed</bp:DB>
      <bp:TITLE rdf:datatype="http://www.w3.org/2001/XMLSchema#string">PARP-1 binds E2F-1 independently of its DNA binding and catalytic domains, and acts as a novel coactivator of E2F-1-mediated transcription during re-entry of quiescent cells into S phase.</bp:TITLE>
      <bp:SOURCE rdf:datatype="http://www.w3.org/2001/XMLSchema#string">Oncogene</bp:SOURCE>
      <bp:YEAR rdf:datatype="http://www.w3.org/2001/XMLSchema#string">2003</bp:YEAR>
      <bp:AUTHORS rdf:datatype="http://www.w3.org/2001/XMLSchema#string">Simbulan-Rosenthal CM</bp:AUTHORS>
      <bp:AUTHORS rdf:datatype="http://www.w3.org/2001/XMLSchema#string">Rosenthal DS</bp:AUTHORS>
      <bp:AUTHORS rdf:datatype="http://www.w3.org/2001/XMLSchema#string">Luo R</bp:AUTHORS>
      <bp:AUTHORS rdf:datatype="http://www.w3.org/2001/XMLSchema#string">Samara R</bp:AUTHORS>
      <bp:AUTHORS rdf:datatype="http://www.w3.org/2001/XMLSchema#string">Espinoza LA</bp:AUTHORS>
      <bp:AUTHORS rdf:datatype="http://www.w3.org/2001/XMLSchema#string">Hassa PO</bp:AUTHORS>
      <bp:AUTHORS rdf:datatype="http://www.w3.org/2001/XMLSchema#string">Hottiger MO</bp:AUTHORS>
      <bp:AUTHORS rdf:datatype="http://www.w3.org/2001/XMLSchema#string">Smulson ME</bp:AUTHORS>
    </bp:PublicationXref>
    <bp:PublicationXref xmlns:bp="http://www.biopax.org/release/biopax-level3.owl#" xmlns:rdf="http://www.w3.org/1999/02/22-rdf-syntax-ns#" rdf:id="f6e">
      <bp:ID rdf:datatype="http://www.w3.org/2001/XMLSchema#string">10455009</bp:ID>
      <bp:DB rdf:datatype="http://www.w3.org/2001/XMLSchema#string">PubMed</bp:DB>
      <bp:TITLE rdf:datatype="http://www.w3.org/2001/XMLSchema#string">Poly(ADP-ribosyl)ation reactions in the regulation of nuclear functions.</bp:TITLE>
      <bp:SOURCE rdf:datatype="http://www.w3.org/2001/XMLSchema#string">Biochem J</bp:SOURCE>
      <bp:YEAR rdf:datatype="http://www.w3.org/2001/XMLSchema#string">1999</bp:YEAR>
      <bp:AUTHORS rdf:datatype="http://www.w3.org/2001/XMLSchema#string">D'Amours D</bp:AUTHORS>
      <bp:AUTHORS rdf:datatype="http://www.w3.org/2001/XMLSchema#string">Desnoyers S</bp:AUTHORS>
      <bp:AUTHORS rdf:datatype="http://www.w3.org/2001/XMLSchema#string">D'Silva I</bp:AUTHORS>
      <bp:AUTHORS rdf:datatype="http://www.w3.org/2001/XMLSchema#string">Poirier GG</bp:AUTHORS>
    </bp:PublicationXref>
    <bp:PublicationXref xmlns:bp="http://www.biopax.org/release/biopax-level3.owl#" xmlns:rdf="http://www.w3.org/1999/02/22-rdf-syntax-ns#" rdf:id="ba6">
      <bp:ID rdf:datatype="http://www.w3.org/2001/XMLSchema#string">18075593</bp:ID>
      <bp:DB rdf:datatype="http://www.w3.org/2001/XMLSchema#string">PubMed</bp:DB>
      <bp:TITLE rdf:datatype="http://www.w3.org/2001/XMLSchema#string">CLOCK-mediated acetylation of BMAL1 controls circadian function.</bp:TITLE>
      <bp:SOURCE rdf:datatype="http://www.w3.org/2001/XMLSchema#string">Nature</bp:SOURCE>
      <bp:YEAR rdf:datatype="http://www.w3.org/2001/XMLSchema#string">2007</bp:YEAR>
      <bp:AUTHORS rdf:datatype="http://www.w3.org/2001/XMLSchema#string">Hirayama J</bp:AUTHORS>
      <bp:AUTHORS rdf:datatype="http://www.w3.org/2001/XMLSchema#string">Sahar S</bp:AUTHORS>
      <bp:AUTHORS rdf:datatype="http://www.w3.org/2001/XMLSchema#string">Grimaldi B</bp:AUTHORS>
      <bp:AUTHORS rdf:datatype="http://www.w3.org/2001/XMLSchema#string">Tamaru T</bp:AUTHORS>
      <bp:AUTHORS rdf:datatype="http://www.w3.org/2001/XMLSchema#string">Takamatsu K</bp:AUTHORS>
      <bp:AUTHORS rdf:datatype="http://www.w3.org/2001/XMLSchema#string">Nakahata Y</bp:AUTHORS>
      <bp:AUTHORS rdf:datatype="http://www.w3.org/2001/XMLSchema#string">Sassone-Corsi P</bp:AUTHORS>
    </bp:PublicationXref>
    <bp:PublicationXref xmlns:bp="http://www.biopax.org/release/biopax-level3.owl#" xmlns:rdf="http://www.w3.org/1999/02/22-rdf-syntax-ns#" rdf:id="a97">
      <bp:ID rdf:datatype="http://www.w3.org/2001/XMLSchema#string">16627622</bp:ID>
      <bp:DB rdf:datatype="http://www.w3.org/2001/XMLSchema#string">PubMed</bp:DB>
      <bp:TITLE rdf:datatype="http://www.w3.org/2001/XMLSchema#string">Direct phosphorylation and regulation of poly(ADP-ribose) polymerase-1 by extracellular signal-regulated kinases 1/2.</bp:TITLE>
      <bp:SOURCE rdf:datatype="http://www.w3.org/2001/XMLSchema#string">Proc Natl Acad Sci U S A</bp:SOURCE>
      <bp:YEAR rdf:datatype="http://www.w3.org/2001/XMLSchema#string">2006</bp:YEAR>
      <bp:AUTHORS rdf:datatype="http://www.w3.org/2001/XMLSchema#string">Kauppinen TM</bp:AUTHORS>
      <bp:AUTHORS rdf:datatype="http://www.w3.org/2001/XMLSchema#string">Chan WY</bp:AUTHORS>
      <bp:AUTHORS rdf:datatype="http://www.w3.org/2001/XMLSchema#string">Suh SW</bp:AUTHORS>
      <bp:AUTHORS rdf:datatype="http://www.w3.org/2001/XMLSchema#string">Wiggins AK</bp:AUTHORS>
      <bp:AUTHORS rdf:datatype="http://www.w3.org/2001/XMLSchema#string">Huang EJ</bp:AUTHORS>
      <bp:AUTHORS rdf:datatype="http://www.w3.org/2001/XMLSchema#string">Swanson RA</bp:AUTHORS>
    </bp:PublicationXref>
    <bp:PublicationXref xmlns:bp="http://www.biopax.org/release/biopax-level3.owl#" xmlns:rdf="http://www.w3.org/1999/02/22-rdf-syntax-ns#" rdf:id="b71">
      <bp:ID rdf:datatype="http://www.w3.org/2001/XMLSchema#string">17612497</bp:ID>
      <bp:DB rdf:datatype="http://www.w3.org/2001/XMLSchema#string">PubMed</bp:DB>
      <bp:TITLE rdf:datatype="http://www.w3.org/2001/XMLSchema#string">SIRT1 regulates the function of the Nijmegen breakage syndrome protein.</bp:TITLE>
      <bp:SOURCE rdf:datatype="http://www.w3.org/2001/XMLSchema#string">Mol Cell</bp:SOURCE>
      <bp:YEAR rdf:datatype="http://www.w3.org/2001/XMLSchema#string">2007</bp:YEAR>
      <bp:AUTHORS rdf:datatype="http://www.w3.org/2001/XMLSchema#string">Yuan Z</bp:AUTHORS>
      <bp:AUTHORS rdf:datatype="http://www.w3.org/2001/XMLSchema#string">Zhang X</bp:AUTHORS>
      <bp:AUTHORS rdf:datatype="http://www.w3.org/2001/XMLSchema#string">Sengupta N</bp:AUTHORS>
      <bp:AUTHORS rdf:datatype="http://www.w3.org/2001/XMLSchema#string">Lane WS</bp:AUTHORS>
      <bp:AUTHORS rdf:datatype="http://www.w3.org/2001/XMLSchema#string">Seto E</bp:AUTHORS>
    </bp:PublicationXref>
    <bp:PublicationXref xmlns:bp="http://www.biopax.org/release/biopax-level3.owl#" xmlns:rdf="http://www.w3.org/1999/02/22-rdf-syntax-ns#" rdf:id="dfd">
      <bp:ID rdf:datatype="http://www.w3.org/2001/XMLSchema#string">20972425</bp:ID>
      <bp:DB rdf:datatype="http://www.w3.org/2001/XMLSchema#string">PubMed</bp:DB>
      <bp:TITLE rdf:datatype="http://www.w3.org/2001/XMLSchema#string">GAPDH mediates nitrosylation of nuclear proteins.</bp:TITLE>
      <bp:SOURCE rdf:datatype="http://www.w3.org/2001/XMLSchema#string">Nat Cell Biol</bp:SOURCE>
      <bp:YEAR rdf:datatype="http://www.w3.org/2001/XMLSchema#string">2010</bp:YEAR>
      <bp:AUTHORS rdf:datatype="http://www.w3.org/2001/XMLSchema#string">Kornberg MD</bp:AUTHORS>
      <bp:AUTHORS rdf:datatype="http://www.w3.org/2001/XMLSchema#string">Sen N</bp:AUTHORS>
      <bp:AUTHORS rdf:datatype="http://www.w3.org/2001/XMLSchema#string">Hara MR</bp:AUTHORS>
      <bp:AUTHORS rdf:datatype="http://www.w3.org/2001/XMLSchema#string">Juluri KR</bp:AUTHORS>
      <bp:AUTHORS rdf:datatype="http://www.w3.org/2001/XMLSchema#string">Nguyen JV</bp:AUTHORS>
      <bp:AUTHORS rdf:datatype="http://www.w3.org/2001/XMLSchema#string">Snowman AM</bp:AUTHORS>
      <bp:AUTHORS rdf:datatype="http://www.w3.org/2001/XMLSchema#string">Law L</bp:AUTHORS>
      <bp:AUTHORS rdf:datatype="http://www.w3.org/2001/XMLSchema#string">Hester LD</bp:AUTHORS>
      <bp:AUTHORS rdf:datatype="http://www.w3.org/2001/XMLSchema#string">Snyder SH</bp:AUTHORS>
    </bp:PublicationXref>
    <bp:PublicationXref xmlns:bp="http://www.biopax.org/release/biopax-level3.owl#" xmlns:rdf="http://www.w3.org/1999/02/22-rdf-syntax-ns#" rdf:id="d27">
      <bp:ID rdf:datatype="http://www.w3.org/2001/XMLSchema#string">11672522</bp:ID>
      <bp:DB rdf:datatype="http://www.w3.org/2001/XMLSchema#string">PubMed</bp:DB>
      <bp:TITLE rdf:datatype="http://www.w3.org/2001/XMLSchema#string">Negative control of p53 by Sir2alpha promotes cell survival under stress.</bp:TITLE>
      <bp:SOURCE rdf:datatype="http://www.w3.org/2001/XMLSchema#string">Cell</bp:SOURCE>
      <bp:YEAR rdf:datatype="http://www.w3.org/2001/XMLSchema#string">2001</bp:YEAR>
      <bp:AUTHORS rdf:datatype="http://www.w3.org/2001/XMLSchema#string">Luo J</bp:AUTHORS>
      <bp:AUTHORS rdf:datatype="http://www.w3.org/2001/XMLSchema#string">Nikolaev AY</bp:AUTHORS>
      <bp:AUTHORS rdf:datatype="http://www.w3.org/2001/XMLSchema#string">Imai S</bp:AUTHORS>
      <bp:AUTHORS rdf:datatype="http://www.w3.org/2001/XMLSchema#string">Chen D</bp:AUTHORS>
      <bp:AUTHORS rdf:datatype="http://www.w3.org/2001/XMLSchema#string">Su F</bp:AUTHORS>
      <bp:AUTHORS rdf:datatype="http://www.w3.org/2001/XMLSchema#string">Shiloh A</bp:AUTHORS>
      <bp:AUTHORS rdf:datatype="http://www.w3.org/2001/XMLSchema#string">Guarente L</bp:AUTHORS>
      <bp:AUTHORS rdf:datatype="http://www.w3.org/2001/XMLSchema#string">Gu W</bp:AUTHORS>
    </bp:PublicationXref>
    <bp:PublicationXref xmlns:bp="http://www.biopax.org/release/biopax-level3.owl#" xmlns:rdf="http://www.w3.org/1999/02/22-rdf-syntax-ns#" rdf:id="cf1">
      <bp:ID rdf:datatype="http://www.w3.org/2001/XMLSchema#string">19470756</bp:ID>
      <bp:DB rdf:datatype="http://www.w3.org/2001/XMLSchema#string">PubMed</bp:DB>
      <bp:TITLE rdf:datatype="http://www.w3.org/2001/XMLSchema#string">SIRT1 promotes cell survival under stress by deacetylation-dependent deactivation of poly(ADP-ribose) polymerase 1.</bp:TITLE>
      <bp:SOURCE rdf:datatype="http://www.w3.org/2001/XMLSchema#string">Mol Cell Biol</bp:SOURCE>
      <bp:YEAR rdf:datatype="http://www.w3.org/2001/XMLSchema#string">2009</bp:YEAR>
      <bp:AUTHORS rdf:datatype="http://www.w3.org/2001/XMLSchema#string">Rajamohan SB</bp:AUTHORS>
      <bp:AUTHORS rdf:datatype="http://www.w3.org/2001/XMLSchema#string">Pillai VB</bp:AUTHORS>
      <bp:AUTHORS rdf:datatype="http://www.w3.org/2001/XMLSchema#string">Gupta M</bp:AUTHORS>
      <bp:AUTHORS rdf:datatype="http://www.w3.org/2001/XMLSchema#string">Sundaresan NR</bp:AUTHORS>
      <bp:AUTHORS rdf:datatype="http://www.w3.org/2001/XMLSchema#string">Birukov KG</bp:AUTHORS>
      <bp:AUTHORS rdf:datatype="http://www.w3.org/2001/XMLSchema#string">Samant S</bp:AUTHORS>
      <bp:AUTHORS rdf:datatype="http://www.w3.org/2001/XMLSchema#string">Hottiger MO</bp:AUTHORS>
      <bp:AUTHORS rdf:datatype="http://www.w3.org/2001/XMLSchema#string">Gupta MP</bp:AUTHORS>
    </bp:PublicationXref>
    <bp:PublicationXref xmlns:bp="http://www.biopax.org/release/biopax-level3.owl#" xmlns:rdf="http://www.w3.org/1999/02/22-rdf-syntax-ns#" rdf:id="c00">
      <bp:ID rdf:datatype="http://www.w3.org/2001/XMLSchema#string">12114629</bp:ID>
      <bp:DB rdf:datatype="http://www.w3.org/2001/XMLSchema#string">PubMed</bp:DB>
      <bp:TITLE rdf:datatype="http://www.w3.org/2001/XMLSchema#string">Mediation of poly(ADP-ribose) polymerase-1-dependent cell death by apoptosis-inducing factor.</bp:TITLE>
      <bp:SOURCE rdf:datatype="http://www.w3.org/2001/XMLSchema#string">Science</bp:SOURCE>
      <bp:YEAR rdf:datatype="http://www.w3.org/2001/XMLSchema#string">2002</bp:YEAR>
      <bp:AUTHORS rdf:datatype="http://www.w3.org/2001/XMLSchema#string">Yu SW</bp:AUTHORS>
      <bp:AUTHORS rdf:datatype="http://www.w3.org/2001/XMLSchema#string">Wang H</bp:AUTHORS>
      <bp:AUTHORS rdf:datatype="http://www.w3.org/2001/XMLSchema#string">Poitras MF</bp:AUTHORS>
      <bp:AUTHORS rdf:datatype="http://www.w3.org/2001/XMLSchema#string">Coombs C</bp:AUTHORS>
      <bp:AUTHORS rdf:datatype="http://www.w3.org/2001/XMLSchema#string">Bowers WJ</bp:AUTHORS>
      <bp:AUTHORS rdf:datatype="http://www.w3.org/2001/XMLSchema#string">Federoff HJ</bp:AUTHORS>
      <bp:AUTHORS rdf:datatype="http://www.w3.org/2001/XMLSchema#string">Poirier GG</bp:AUTHORS>
      <bp:AUTHORS rdf:datatype="http://www.w3.org/2001/XMLSchema#string">Dawson TM</bp:AUTHORS>
      <bp:AUTHORS rdf:datatype="http://www.w3.org/2001/XMLSchema#string">Dawson VL</bp:AUTHORS>
    </bp:PublicationXref>
    <bp:PublicationXref xmlns:bp="http://www.biopax.org/release/biopax-level3.owl#" xmlns:rdf="http://www.w3.org/1999/02/22-rdf-syntax-ns#" rdf:id="fab">
      <bp:ID rdf:datatype="http://www.w3.org/2001/XMLSchema#string">17924057</bp:ID>
      <bp:DB rdf:datatype="http://www.w3.org/2001/XMLSchema#string">PubMed</bp:DB>
      <bp:TITLE rdf:datatype="http://www.w3.org/2001/XMLSchema#string">The pharmacokinetics, toxicities, and biologic effects of FK866, a nicotinamide adenine dinucleotide biosynthesis inhibitor.</bp:TITLE>
      <bp:SOURCE rdf:datatype="http://www.w3.org/2001/XMLSchema#string">Invest New Drugs</bp:SOURCE>
      <bp:YEAR rdf:datatype="http://www.w3.org/2001/XMLSchema#string">2008</bp:YEAR>
      <bp:AUTHORS rdf:datatype="http://www.w3.org/2001/XMLSchema#string">Holen K</bp:AUTHORS>
      <bp:AUTHORS rdf:datatype="http://www.w3.org/2001/XMLSchema#string">Saltz LB</bp:AUTHORS>
      <bp:AUTHORS rdf:datatype="http://www.w3.org/2001/XMLSchema#string">Hollywood E</bp:AUTHORS>
      <bp:AUTHORS rdf:datatype="http://www.w3.org/2001/XMLSchema#string">Burk K</bp:AUTHORS>
      <bp:AUTHORS rdf:datatype="http://www.w3.org/2001/XMLSchema#string">Hanauske AR</bp:AUTHORS>
    </bp:PublicationXref>
    <bp:PublicationXref xmlns:bp="http://www.biopax.org/release/biopax-level3.owl#" xmlns:rdf="http://www.w3.org/1999/02/22-rdf-syntax-ns#" rdf:id="fec">
      <bp:ID rdf:datatype="http://www.w3.org/2001/XMLSchema#string">18235502</bp:ID>
      <bp:DB rdf:datatype="http://www.w3.org/2001/XMLSchema#string">PubMed</bp:DB>
      <bp:TITLE rdf:datatype="http://www.w3.org/2001/XMLSchema#string">Negative regulation of the deacetylase SIRT1 by DBC1.</bp:TITLE>
      <bp:SOURCE rdf:datatype="http://www.w3.org/2001/XMLSchema#string">Nature</bp:SOURCE>
      <bp:YEAR rdf:datatype="http://www.w3.org/2001/XMLSchema#string">2008</bp:YEAR>
      <bp:AUTHORS rdf:datatype="http://www.w3.org/2001/XMLSchema#string">Zhao W</bp:AUTHORS>
      <bp:AUTHORS rdf:datatype="http://www.w3.org/2001/XMLSchema#string">Kruse JP</bp:AUTHORS>
      <bp:AUTHORS rdf:datatype="http://www.w3.org/2001/XMLSchema#string">Tang Y</bp:AUTHORS>
      <bp:AUTHORS rdf:datatype="http://www.w3.org/2001/XMLSchema#string">Jung SY</bp:AUTHORS>
      <bp:AUTHORS rdf:datatype="http://www.w3.org/2001/XMLSchema#string">Qin J</bp:AUTHORS>
      <bp:AUTHORS rdf:datatype="http://www.w3.org/2001/XMLSchema#string">Gu W</bp:AUTHORS>
    </bp:PublicationXref>
    <bp:PublicationXref xmlns:bp="http://www.biopax.org/release/biopax-level3.owl#" xmlns:rdf="http://www.w3.org/1999/02/22-rdf-syntax-ns#" rdf:id="e63">
      <bp:ID rdf:datatype="http://www.w3.org/2001/XMLSchema#string">9207086</bp:ID>
      <bp:DB rdf:datatype="http://www.w3.org/2001/XMLSchema#string">PubMed</bp:DB>
      <bp:TITLE rdf:datatype="http://www.w3.org/2001/XMLSchema#string">Requirement of poly(ADP-ribose) polymerase in recovery from DNA damage in mice and in cells.</bp:TITLE>
      <bp:SOURCE rdf:datatype="http://www.w3.org/2001/XMLSchema#string">Proc Natl Acad Sci U S A</bp:SOURCE>
      <bp:YEAR rdf:datatype="http://www.w3.org/2001/XMLSchema#string">1997</bp:YEAR>
      <bp:AUTHORS rdf:datatype="http://www.w3.org/2001/XMLSchema#string">de Murcia JM</bp:AUTHORS>
      <bp:AUTHORS rdf:datatype="http://www.w3.org/2001/XMLSchema#string">Niedergang C</bp:AUTHORS>
      <bp:AUTHORS rdf:datatype="http://www.w3.org/2001/XMLSchema#string">Trucco C</bp:AUTHORS>
      <bp:AUTHORS rdf:datatype="http://www.w3.org/2001/XMLSchema#string">Ricoul M</bp:AUTHORS>
      <bp:AUTHORS rdf:datatype="http://www.w3.org/2001/XMLSchema#string">Dutrillaux B</bp:AUTHORS>
      <bp:AUTHORS rdf:datatype="http://www.w3.org/2001/XMLSchema#string">Mark M</bp:AUTHORS>
      <bp:AUTHORS rdf:datatype="http://www.w3.org/2001/XMLSchema#string">Oliver FJ</bp:AUTHORS>
      <bp:AUTHORS rdf:datatype="http://www.w3.org/2001/XMLSchema#string">Masson M</bp:AUTHORS>
      <bp:AUTHORS rdf:datatype="http://www.w3.org/2001/XMLSchema#string">Dierich A</bp:AUTHORS>
      <bp:AUTHORS rdf:datatype="http://www.w3.org/2001/XMLSchema#string">LeMeur M</bp:AUTHORS>
      <bp:AUTHORS rdf:datatype="http://www.w3.org/2001/XMLSchema#string">Walztinger C</bp:AUTHORS>
      <bp:AUTHORS rdf:datatype="http://www.w3.org/2001/XMLSchema#string">Chambon P</bp:AUTHORS>
      <bp:AUTHORS rdf:datatype="http://www.w3.org/2001/XMLSchema#string">de Murcia G</bp:AUTHORS>
    </bp:PublicationXref>
    <bp:PublicationXref xmlns:bp="http://www.biopax.org/release/biopax-level3.owl#" xmlns:rdf="http://www.w3.org/1999/02/22-rdf-syntax-ns#" rdf:id="c07">
      <bp:ID rdf:datatype="http://www.w3.org/2001/XMLSchema#string">17459151</bp:ID>
      <bp:DB rdf:datatype="http://www.w3.org/2001/XMLSchema#string">PubMed</bp:DB>
      <bp:TITLE rdf:datatype="http://www.w3.org/2001/XMLSchema#string">Interaction between ATM and PARP-1 in response to DNA damage and sensitization of ATM deficient cells through PARP inhibition.</bp:TITLE>
      <bp:SOURCE rdf:datatype="http://www.w3.org/2001/XMLSchema#string">BMC Mol Biol</bp:SOURCE>
      <bp:YEAR rdf:datatype="http://www.w3.org/2001/XMLSchema#string">2007</bp:YEAR>
      <bp:AUTHORS rdf:datatype="http://www.w3.org/2001/XMLSchema#string">Aguilar-Quesada R</bp:AUTHORS>
      <bp:AUTHORS rdf:datatype="http://www.w3.org/2001/XMLSchema#string">Muñoz-Gámez JA</bp:AUTHORS>
      <bp:AUTHORS rdf:datatype="http://www.w3.org/2001/XMLSchema#string">Martín-Oliva D</bp:AUTHORS>
      <bp:AUTHORS rdf:datatype="http://www.w3.org/2001/XMLSchema#string">Peralta A</bp:AUTHORS>
      <bp:AUTHORS rdf:datatype="http://www.w3.org/2001/XMLSchema#string">Valenzuela MT</bp:AUTHORS>
      <bp:AUTHORS rdf:datatype="http://www.w3.org/2001/XMLSchema#string">Matínez-Romero R</bp:AUTHORS>
      <bp:AUTHORS rdf:datatype="http://www.w3.org/2001/XMLSchema#string">Quiles-Pérez R</bp:AUTHORS>
      <bp:AUTHORS rdf:datatype="http://www.w3.org/2001/XMLSchema#string">Menissier-de Murcia J</bp:AUTHORS>
      <bp:AUTHORS rdf:datatype="http://www.w3.org/2001/XMLSchema#string">de Murcia G</bp:AUTHORS>
      <bp:AUTHORS rdf:datatype="http://www.w3.org/2001/XMLSchema#string">Ruiz de Almodóvar M</bp:AUTHORS>
      <bp:AUTHORS rdf:datatype="http://www.w3.org/2001/XMLSchema#string">Oliver FJ</bp:AUTHORS>
    </bp:PublicationXref>
    <bp:PublicationXref xmlns:bp="http://www.biopax.org/release/biopax-level3.owl#" xmlns:rdf="http://www.w3.org/1999/02/22-rdf-syntax-ns#" rdf:id="f46">
      <bp:ID rdf:datatype="http://www.w3.org/2001/XMLSchema#string">19236849</bp:ID>
      <bp:DB rdf:datatype="http://www.w3.org/2001/XMLSchema#string">PubMed</bp:DB>
      <bp:TITLE rdf:datatype="http://www.w3.org/2001/XMLSchema#string">Carboxy-terminal phosphorylation of SIRT1 by protein kinase CK2.</bp:TITLE>
      <bp:SOURCE rdf:datatype="http://www.w3.org/2001/XMLSchema#string">Biochem Biophys Res Commun</bp:SOURCE>
      <bp:YEAR rdf:datatype="http://www.w3.org/2001/XMLSchema#string">2009</bp:YEAR>
      <bp:AUTHORS rdf:datatype="http://www.w3.org/2001/XMLSchema#string">Zschoernig B</bp:AUTHORS>
      <bp:AUTHORS rdf:datatype="http://www.w3.org/2001/XMLSchema#string">Mahlknecht U</bp:AUTHORS>
    </bp:PublicationXref>
    <bp:PublicationXref xmlns:bp="http://www.biopax.org/release/biopax-level3.owl#" xmlns:rdf="http://www.w3.org/1999/02/22-rdf-syntax-ns#" rdf:id="a49">
      <bp:ID rdf:datatype="http://www.w3.org/2001/XMLSchema#string">21459329</bp:ID>
      <bp:DB rdf:datatype="http://www.w3.org/2001/XMLSchema#string">PubMed</bp:DB>
      <bp:TITLE rdf:datatype="http://www.w3.org/2001/XMLSchema#string">PARP-2 regulates SIRT1 expression and whole-body energy expenditure.</bp:TITLE>
      <bp:SOURCE rdf:datatype="http://www.w3.org/2001/XMLSchema#string">Cell Metab</bp:SOURCE>
      <bp:YEAR rdf:datatype="http://www.w3.org/2001/XMLSchema#string">2011</bp:YEAR>
      <bp:AUTHORS rdf:datatype="http://www.w3.org/2001/XMLSchema#string">Bai P</bp:AUTHORS>
      <bp:AUTHORS rdf:datatype="http://www.w3.org/2001/XMLSchema#string">Canto C</bp:AUTHORS>
      <bp:AUTHORS rdf:datatype="http://www.w3.org/2001/XMLSchema#string">Brunyánszki A</bp:AUTHORS>
      <bp:AUTHORS rdf:datatype="http://www.w3.org/2001/XMLSchema#string">Huber A</bp:AUTHORS>
      <bp:AUTHORS rdf:datatype="http://www.w3.org/2001/XMLSchema#string">Szántó M</bp:AUTHORS>
      <bp:AUTHORS rdf:datatype="http://www.w3.org/2001/XMLSchema#string">Cen Y</bp:AUTHORS>
      <bp:AUTHORS rdf:datatype="http://www.w3.org/2001/XMLSchema#string">Yamamoto H</bp:AUTHORS>
      <bp:AUTHORS rdf:datatype="http://www.w3.org/2001/XMLSchema#string">Houten SM</bp:AUTHORS>
      <bp:AUTHORS rdf:datatype="http://www.w3.org/2001/XMLSchema#string">Kiss B</bp:AUTHORS>
      <bp:AUTHORS rdf:datatype="http://www.w3.org/2001/XMLSchema#string">Oudart H</bp:AUTHORS>
      <bp:AUTHORS rdf:datatype="http://www.w3.org/2001/XMLSchema#string">Gergely P</bp:AUTHORS>
      <bp:AUTHORS rdf:datatype="http://www.w3.org/2001/XMLSchema#string">Menissier-de Murcia J</bp:AUTHORS>
      <bp:AUTHORS rdf:datatype="http://www.w3.org/2001/XMLSchema#string">Schreiber V</bp:AUTHORS>
      <bp:AUTHORS rdf:datatype="http://www.w3.org/2001/XMLSchema#string">Sauve AA</bp:AUTHORS>
      <bp:AUTHORS rdf:datatype="http://www.w3.org/2001/XMLSchema#string">Auwerx J</bp:AUTHORS>
    </bp:PublicationXref>
    <bp:PublicationXref xmlns:bp="http://www.biopax.org/release/biopax-level3.owl#" xmlns:rdf="http://www.w3.org/1999/02/22-rdf-syntax-ns#" rdf:id="f2d">
      <bp:ID rdf:datatype="http://www.w3.org/2001/XMLSchema#string">20479123</bp:ID>
      <bp:DB rdf:datatype="http://www.w3.org/2001/XMLSchema#string">PubMed</bp:DB>
      <bp:TITLE rdf:datatype="http://www.w3.org/2001/XMLSchema#string">MOF and histone H4 acetylation at lysine 16 are critical for DNA damage response and double-strand break repair.</bp:TITLE>
      <bp:SOURCE rdf:datatype="http://www.w3.org/2001/XMLSchema#string">Mol Cell Biol</bp:SOURCE>
      <bp:YEAR rdf:datatype="http://www.w3.org/2001/XMLSchema#string">2010</bp:YEAR>
      <bp:ID rdf:datatype="http://www.w3.org/2001/XMLSchema#string">20479123</bp:ID>
      <bp:DB rdf:datatype="http://www.w3.org/2001/XMLSchema#string">PubMed</bp:DB>
      <bp:TITLE rdf:datatype="http://www.w3.org/2001/XMLSchema#string">MOF and histone H4 acetylation at lysine 16 are critical for DNA damage response and double-strand break repair.</bp:TITLE>
      <bp:SOURCE rdf:datatype="http://www.w3.org/2001/XMLSchema#string">Mol Cell Biol</bp:SOURCE>
      <bp:YEAR rdf:datatype="http://www.w3.org/2001/XMLSchema#string">2010</bp:YEAR>
      <bp:AUTHORS rdf:datatype="http://www.w3.org/2001/XMLSchema#string">Sharma GG</bp:AUTHORS>
      <bp:AUTHORS rdf:datatype="http://www.w3.org/2001/XMLSchema#string">So S</bp:AUTHORS>
      <bp:AUTHORS rdf:datatype="http://www.w3.org/2001/XMLSchema#string">Gupta A</bp:AUTHORS>
      <bp:AUTHORS rdf:datatype="http://www.w3.org/2001/XMLSchema#string">Kumar R</bp:AUTHORS>
      <bp:AUTHORS rdf:datatype="http://www.w3.org/2001/XMLSchema#string">Cayrou C</bp:AUTHORS>
      <bp:AUTHORS rdf:datatype="http://www.w3.org/2001/XMLSchema#string">Avvakumov N</bp:AUTHORS>
      <bp:AUTHORS rdf:datatype="http://www.w3.org/2001/XMLSchema#string">Bhadra U</bp:AUTHORS>
      <bp:AUTHORS rdf:datatype="http://www.w3.org/2001/XMLSchema#string">Pandita RK</bp:AUTHORS>
      <bp:AUTHORS rdf:datatype="http://www.w3.org/2001/XMLSchema#string">Porteus MH</bp:AUTHORS>
      <bp:AUTHORS rdf:datatype="http://www.w3.org/2001/XMLSchema#string">Chen DJ</bp:AUTHORS>
      <bp:AUTHORS rdf:datatype="http://www.w3.org/2001/XMLSchema#string">Cote J</bp:AUTHORS>
      <bp:AUTHORS rdf:datatype="http://www.w3.org/2001/XMLSchema#string">Pandita TK</bp:AUTHORS>
    </bp:PublicationXref>
    <bp:PublicationXref xmlns:bp="http://www.biopax.org/release/biopax-level3.owl#" xmlns:rdf="http://www.w3.org/1999/02/22-rdf-syntax-ns#" rdf:id="f81">
      <bp:ID rdf:datatype="http://www.w3.org/2001/XMLSchema#string">18156798</bp:ID>
      <bp:DB rdf:datatype="http://www.w3.org/2001/XMLSchema#string">PubMed</bp:DB>
      <bp:TITLE rdf:datatype="http://www.w3.org/2001/XMLSchema#string">A functional link between SIRT1 deacetylase and NBS1 in DNA damage response.</bp:TITLE>
      <bp:SOURCE rdf:datatype="http://www.w3.org/2001/XMLSchema#string">Cell Cycle</bp:SOURCE>
      <bp:YEAR rdf:datatype="http://www.w3.org/2001/XMLSchema#string">2007</bp:YEAR>
      <bp:AUTHORS rdf:datatype="http://www.w3.org/2001/XMLSchema#string">Yuan Z</bp:AUTHORS>
      <bp:AUTHORS rdf:datatype="http://www.w3.org/2001/XMLSchema#string">Seto E</bp:AUTHORS>
    </bp:PublicationXref>
    <bp:PublicationXref xmlns:bp="http://www.biopax.org/release/biopax-level3.owl#" xmlns:rdf="http://www.w3.org/1999/02/22-rdf-syntax-ns#" rdf:id="c75">
      <bp:ID rdf:datatype="http://www.w3.org/2001/XMLSchema#string">20027304</bp:ID>
      <bp:DB rdf:datatype="http://www.w3.org/2001/XMLSchema#string">PubMed</bp:DB>
      <bp:TITLE rdf:datatype="http://www.w3.org/2001/XMLSchema#string">JNK1 phosphorylates SIRT1 and promotes its enzymatic activity.</bp:TITLE>
      <bp:SOURCE rdf:datatype="http://www.w3.org/2001/XMLSchema#string">PLoS One</bp:SOURCE>
      <bp:YEAR rdf:datatype="http://www.w3.org/2001/XMLSchema#string">2009</bp:YEAR>
      <bp:AUTHORS rdf:datatype="http://www.w3.org/2001/XMLSchema#string">Nasrin N</bp:AUTHORS>
      <bp:AUTHORS rdf:datatype="http://www.w3.org/2001/XMLSchema#string">Kaushik VK</bp:AUTHORS>
      <bp:AUTHORS rdf:datatype="http://www.w3.org/2001/XMLSchema#string">Fortier E</bp:AUTHORS>
      <bp:AUTHORS rdf:datatype="http://www.w3.org/2001/XMLSchema#string">Wall D</bp:AUTHORS>
      <bp:AUTHORS rdf:datatype="http://www.w3.org/2001/XMLSchema#string">Pearson KJ</bp:AUTHORS>
      <bp:AUTHORS rdf:datatype="http://www.w3.org/2001/XMLSchema#string">de Cabo R</bp:AUTHORS>
      <bp:AUTHORS rdf:datatype="http://www.w3.org/2001/XMLSchema#string">Bordone L</bp:AUTHORS>
    </bp:PublicationXref>
    <bp:PublicationXref xmlns:bp="http://www.biopax.org/release/biopax-level3.owl#" xmlns:rdf="http://www.w3.org/1999/02/22-rdf-syntax-ns#" rdf:id="a51">
      <bp:ID rdf:datatype="http://www.w3.org/2001/XMLSchema#string">16140981</bp:ID>
      <bp:DB rdf:datatype="http://www.w3.org/2001/XMLSchema#string">PubMed</bp:DB>
      <bp:TITLE rdf:datatype="http://www.w3.org/2001/XMLSchema#string">Poly(ADP-ribosyl)ation by PARP-1: 'PAR-laying' NAD+ into a nuclear signal.</bp:TITLE>
      <bp:SOURCE rdf:datatype="http://www.w3.org/2001/XMLSchema#string">Genes Dev</bp:SOURCE>
      <bp:YEAR rdf:datatype="http://www.w3.org/2001/XMLSchema#string">2005</bp:YEAR>
      <bp:AUTHORS rdf:datatype="http://www.w3.org/2001/XMLSchema#string">Kim MY</bp:AUTHORS>
      <bp:AUTHORS rdf:datatype="http://www.w3.org/2001/XMLSchema#string">Zhang T</bp:AUTHORS>
      <bp:AUTHORS rdf:datatype="http://www.w3.org/2001/XMLSchema#string">Kraus WL</bp:AUTHORS>
    </bp:PublicationXref>
    <bp:PublicationXref xmlns:bp="http://www.biopax.org/release/biopax-level3.owl#" xmlns:rdf="http://www.w3.org/1999/02/22-rdf-syntax-ns#" rdf:id="bf1">
      <bp:ID rdf:datatype="http://www.w3.org/2001/XMLSchema#string">12960381</bp:ID>
      <bp:DB rdf:datatype="http://www.w3.org/2001/XMLSchema#string">PubMed</bp:DB>
      <bp:TITLE rdf:datatype="http://www.w3.org/2001/XMLSchema#string">Developmental defects and p53 hyperacetylation in Sir2 homolog (SIRT1)-deficient mice.</bp:TITLE>
      <bp:SOURCE rdf:datatype="http://www.w3.org/2001/XMLSchema#string">Proc Natl Acad Sci U S A</bp:SOURCE>
      <bp:YEAR rdf:datatype="http://www.w3.org/2001/XMLSchema#string">2003</bp:YEAR>
      <bp:AUTHORS rdf:datatype="http://www.w3.org/2001/XMLSchema#string">Cheng HL</bp:AUTHORS>
      <bp:AUTHORS rdf:datatype="http://www.w3.org/2001/XMLSchema#string">Mostoslavsky R</bp:AUTHORS>
      <bp:AUTHORS rdf:datatype="http://www.w3.org/2001/XMLSchema#string">Saito S</bp:AUTHORS>
      <bp:AUTHORS rdf:datatype="http://www.w3.org/2001/XMLSchema#string">Manis JP</bp:AUTHORS>
      <bp:AUTHORS rdf:datatype="http://www.w3.org/2001/XMLSchema#string">Gu Y</bp:AUTHORS>
      <bp:AUTHORS rdf:datatype="http://www.w3.org/2001/XMLSchema#string">Patel P</bp:AUTHORS>
      <bp:AUTHORS rdf:datatype="http://www.w3.org/2001/XMLSchema#string">Bronson R</bp:AUTHORS>
      <bp:AUTHORS rdf:datatype="http://www.w3.org/2001/XMLSchema#string">Appella E</bp:AUTHORS>
      <bp:AUTHORS rdf:datatype="http://www.w3.org/2001/XMLSchema#string">Alt FW</bp:AUTHORS>
      <bp:AUTHORS rdf:datatype="http://www.w3.org/2001/XMLSchema#string">Chua KF</bp:AUTHORS>
    </bp:PublicationXref>
    <bp:PublicationXref xmlns:bp="http://www.biopax.org/release/biopax-level3.owl#" xmlns:rdf="http://www.w3.org/1999/02/22-rdf-syntax-ns#" rdf:id="e7f">
      <bp:ID rdf:datatype="http://www.w3.org/2001/XMLSchema#string">15911329</bp:ID>
      <bp:DB rdf:datatype="http://www.w3.org/2001/XMLSchema#string">PubMed</bp:DB>
      <bp:TITLE rdf:datatype="http://www.w3.org/2001/XMLSchema#string">Mediation of cell death by poly(ADP-ribose) polymerase-1.</bp:TITLE>
      <bp:SOURCE rdf:datatype="http://www.w3.org/2001/XMLSchema#string">Pharmacol Res</bp:SOURCE>
      <bp:YEAR rdf:datatype="http://www.w3.org/2001/XMLSchema#string">2005</bp:YEAR>
      <bp:AUTHORS rdf:datatype="http://www.w3.org/2001/XMLSchema#string">Koh DW</bp:AUTHORS>
      <bp:AUTHORS rdf:datatype="http://www.w3.org/2001/XMLSchema#string">Dawson TM</bp:AUTHORS>
      <bp:AUTHORS rdf:datatype="http://www.w3.org/2001/XMLSchema#string">Dawson VL</bp:AUTHORS>
    </bp:PublicationXref>
    <bp:PublicationXref xmlns:bp="http://www.biopax.org/release/biopax-level3.owl#" xmlns:rdf="http://www.w3.org/1999/02/22-rdf-syntax-ns#" rdf:id="b04">
      <bp:ID rdf:datatype="http://www.w3.org/2001/XMLSchema#string">15469825</bp:ID>
      <bp:DB rdf:datatype="http://www.w3.org/2001/XMLSchema#string">PubMed</bp:DB>
      <bp:TITLE rdf:datatype="http://www.w3.org/2001/XMLSchema#string">Human SirT1 interacts with histone H1 and promotes formation of facultative heterochromatin.</bp:TITLE>
      <bp:SOURCE rdf:datatype="http://www.w3.org/2001/XMLSchema#string">Mol Cell</bp:SOURCE>
      <bp:YEAR rdf:datatype="http://www.w3.org/2001/XMLSchema#string">2004</bp:YEAR>
      <bp:AUTHORS rdf:datatype="http://www.w3.org/2001/XMLSchema#string">Vaquero A</bp:AUTHORS>
      <bp:AUTHORS rdf:datatype="http://www.w3.org/2001/XMLSchema#string">Scher M</bp:AUTHORS>
      <bp:AUTHORS rdf:datatype="http://www.w3.org/2001/XMLSchema#string">Lee D</bp:AUTHORS>
      <bp:AUTHORS rdf:datatype="http://www.w3.org/2001/XMLSchema#string">Erdjument-Bromage H</bp:AUTHORS>
      <bp:AUTHORS rdf:datatype="http://www.w3.org/2001/XMLSchema#string">Tempst P</bp:AUTHORS>
      <bp:AUTHORS rdf:datatype="http://www.w3.org/2001/XMLSchema#string">Reinberg D</bp:AUTHORS>
    </bp:PublicationXref>
    <bp:PublicationXref xmlns:bp="http://www.biopax.org/release/biopax-level3.owl#" xmlns:rdf="http://www.w3.org/1999/02/22-rdf-syntax-ns#" rdf:id="d5a">
      <bp:ID rdf:datatype="http://www.w3.org/2001/XMLSchema#string">18662546</bp:ID>
      <bp:DB rdf:datatype="http://www.w3.org/2001/XMLSchema#string">PubMed</bp:DB>
      <bp:TITLE rdf:datatype="http://www.w3.org/2001/XMLSchema#string">SIRT1 regulates circadian clock gene expression through PER2 deacetylation.</bp:TITLE>
      <bp:SOURCE rdf:datatype="http://www.w3.org/2001/XMLSchema#string">Cell</bp:SOURCE>
      <bp:YEAR rdf:datatype="http://www.w3.org/2001/XMLSchema#string">2008</bp:YEAR>
      <bp:AUTHORS rdf:datatype="http://www.w3.org/2001/XMLSchema#string">Asher G</bp:AUTHORS>
      <bp:AUTHORS rdf:datatype="http://www.w3.org/2001/XMLSchema#string">Gatfield D</bp:AUTHORS>
      <bp:AUTHORS rdf:datatype="http://www.w3.org/2001/XMLSchema#string">Stratmann M</bp:AUTHORS>
      <bp:AUTHORS rdf:datatype="http://www.w3.org/2001/XMLSchema#string">Reinke H</bp:AUTHORS>
      <bp:AUTHORS rdf:datatype="http://www.w3.org/2001/XMLSchema#string">Dibner C</bp:AUTHORS>
      <bp:AUTHORS rdf:datatype="http://www.w3.org/2001/XMLSchema#string">Kreppel F</bp:AUTHORS>
      <bp:AUTHORS rdf:datatype="http://www.w3.org/2001/XMLSchema#string">Mostoslavsky R</bp:AUTHORS>
      <bp:AUTHORS rdf:datatype="http://www.w3.org/2001/XMLSchema#string">Alt FW</bp:AUTHORS>
      <bp:AUTHORS rdf:datatype="http://www.w3.org/2001/XMLSchema#string">Schibler U</bp:AUTHORS>
    </bp:PublicationXref>
    <bp:PublicationXref xmlns:bp="http://www.biopax.org/release/biopax-level3.owl#" xmlns:rdf="http://www.w3.org/1999/02/22-rdf-syntax-ns#" rdf:id="c93">
      <bp:ID rdf:datatype="http://www.w3.org/2001/XMLSchema#string">18662547</bp:ID>
      <bp:DB rdf:datatype="http://www.w3.org/2001/XMLSchema#string">PubMed</bp:DB>
      <bp:TITLE rdf:datatype="http://www.w3.org/2001/XMLSchema#string">The NAD+-dependent deacetylase SIRT1 modulates CLOCK-mediated chromatin remodeling and circadian control.</bp:TITLE>
      <bp:SOURCE rdf:datatype="http://www.w3.org/2001/XMLSchema#string">Cell</bp:SOURCE>
      <bp:YEAR rdf:datatype="http://www.w3.org/2001/XMLSchema#string">2008</bp:YEAR>
      <bp:AUTHORS rdf:datatype="http://www.w3.org/2001/XMLSchema#string">Nakahata Y</bp:AUTHORS>
      <bp:AUTHORS rdf:datatype="http://www.w3.org/2001/XMLSchema#string">Kaluzova M</bp:AUTHORS>
      <bp:AUTHORS rdf:datatype="http://www.w3.org/2001/XMLSchema#string">Grimaldi B</bp:AUTHORS>
      <bp:AUTHORS rdf:datatype="http://www.w3.org/2001/XMLSchema#string">Sahar S</bp:AUTHORS>
      <bp:AUTHORS rdf:datatype="http://www.w3.org/2001/XMLSchema#string">Hirayama J</bp:AUTHORS>
      <bp:AUTHORS rdf:datatype="http://www.w3.org/2001/XMLSchema#string">Chen D</bp:AUTHORS>
      <bp:AUTHORS rdf:datatype="http://www.w3.org/2001/XMLSchema#string">Guarente LP</bp:AUTHORS>
      <bp:AUTHORS rdf:datatype="http://www.w3.org/2001/XMLSchema#string">Sassone-Corsi P</bp:AUTHORS>
    </bp:PublicationXref>
    <bp:PublicationXref xmlns:bp="http://www.biopax.org/release/biopax-level3.owl#" xmlns:rdf="http://www.w3.org/1999/02/22-rdf-syntax-ns#" rdf:id="c28">
      <bp:ID rdf:datatype="http://www.w3.org/2001/XMLSchema#string">17620057</bp:ID>
      <bp:DB rdf:datatype="http://www.w3.org/2001/XMLSchema#string">PubMed</bp:DB>
      <bp:TITLE rdf:datatype="http://www.w3.org/2001/XMLSchema#string">Deacetylation of the retinoblastoma tumour suppressor protein by SIRT1.</bp:TITLE>
      <bp:SOURCE rdf:datatype="http://www.w3.org/2001/XMLSchema#string">Biochem J</bp:SOURCE>
      <bp:YEAR rdf:datatype="http://www.w3.org/2001/XMLSchema#string">2007</bp:YEAR>
      <bp:AUTHORS rdf:datatype="http://www.w3.org/2001/XMLSchema#string">Wong S</bp:AUTHORS>
      <bp:AUTHORS rdf:datatype="http://www.w3.org/2001/XMLSchema#string">Weber JD</bp:AUTHORS>
    </bp:PublicationXref>
    <bp:PublicationXref xmlns:bp="http://www.biopax.org/release/biopax-level3.owl#" xmlns:rdf="http://www.w3.org/1999/02/22-rdf-syntax-ns#" rdf:id="b6f">
      <bp:ID rdf:datatype="http://www.w3.org/2001/XMLSchema#string">15381699</bp:ID>
      <bp:DB rdf:datatype="http://www.w3.org/2001/XMLSchema#string">PubMed</bp:DB>
      <bp:TITLE rdf:datatype="http://www.w3.org/2001/XMLSchema#string">The NAD biosynthesis pathway mediated by nicotinamide phosphoribosyltransferase regulates Sir2 activity in mammalian cells.</bp:TITLE>
      <bp:SOURCE rdf:datatype="http://www.w3.org/2001/XMLSchema#string">J Biol Chem</bp:SOURCE>
      <bp:YEAR rdf:datatype="http://www.w3.org/2001/XMLSchema#string">2004</bp:YEAR>
      <bp:AUTHORS rdf:datatype="http://www.w3.org/2001/XMLSchema#string">Revollo JR</bp:AUTHORS>
      <bp:AUTHORS rdf:datatype="http://www.w3.org/2001/XMLSchema#string">Grimm AA</bp:AUTHORS>
      <bp:AUTHORS rdf:datatype="http://www.w3.org/2001/XMLSchema#string">Imai S</bp:AUTHORS>
    </bp:PublicationXref>
    <bp:PublicationXref xmlns:bp="http://www.biopax.org/release/biopax-level3.owl#" xmlns:rdf="http://www.w3.org/1999/02/22-rdf-syntax-ns#" rdf:id="caa">
      <bp:ID rdf:datatype="http://www.w3.org/2001/XMLSchema#string">22190494</bp:ID>
      <bp:DB rdf:datatype="http://www.w3.org/2001/XMLSchema#string">PubMed</bp:DB>
      <bp:TITLE rdf:datatype="http://www.w3.org/2001/XMLSchema#string">The c-MYC oncoprotein, the NAMPT enzyme, the SIRT1-inhibitor DBC1, and the SIRT1 deacetylase form a positive feedback loop.</bp:TITLE>
      <bp:SOURCE rdf:datatype="http://www.w3.org/2001/XMLSchema#string">Proc Natl Acad Sci U S A</bp:SOURCE>
      <bp:YEAR rdf:datatype="http://www.w3.org/2001/XMLSchema#string">2012</bp:YEAR>
      <bp:AUTHORS rdf:datatype="http://www.w3.org/2001/XMLSchema#string">Menssen A</bp:AUTHORS>
      <bp:AUTHORS rdf:datatype="http://www.w3.org/2001/XMLSchema#string">Hydbring P</bp:AUTHORS>
      <bp:AUTHORS rdf:datatype="http://www.w3.org/2001/XMLSchema#string">Kapelle K</bp:AUTHORS>
      <bp:AUTHORS rdf:datatype="http://www.w3.org/2001/XMLSchema#string">Vervoorts J</bp:AUTHORS>
      <bp:AUTHORS rdf:datatype="http://www.w3.org/2001/XMLSchema#string">Diebold J</bp:AUTHORS>
      <bp:AUTHORS rdf:datatype="http://www.w3.org/2001/XMLSchema#string">Lüscher B</bp:AUTHORS>
      <bp:AUTHORS rdf:datatype="http://www.w3.org/2001/XMLSchema#string">Larsson LG</bp:AUTHORS>
      <bp:AUTHORS rdf:datatype="http://www.w3.org/2001/XMLSchema#string">Hermeking H</bp:AUTHORS>
    </bp:PublicationXref>
  </Biopax>
</Pathway>
