# Supplementary material for: SIRT1/PARP1 crosstalk: connecting DNA damage and metabolism
Source: Genome Integr. 2013 Dec 20;4:6. doi: 10.1186/2041-9414-4-6 (PMC3898398; doi:10.1186/2041-9414-4-6)
Supplement: Additional file 2 — SIRT1/PARP1 MIM Annotations Excel File. Table containing annotations for all interactions shown in the SIRT1/PARP1 MIM. [file 2041-9414-4-6-S2.xlsx]

## Sheet: Annotations
Label	Annotation
A1	PARP1 has three domains: a DNA binding domain (DBD), an auto-modification domain, and a catalytic domain, ordered from the N to the C terminus (Mendoza-Alvarez H et al., 1993).
A2	The main function of PARP1 is the formation of ADP-ribose polymers on itself and other proteins, including histones where it possibly interferes with other histone modifications, proteins involved in protein DNA synthesis and repair (e.g. p53), and proteins involved in cell cycle regulation; in the case of the histones and p53, ADP-ribosylation has been suggested to inhibit the DNA binding capabi…
A3	The main protein that degrades PAR polymer is poly (ADP-ribose) glycohydrolase (PARG) (Kim MY et al., 2005). The enzymatic activity of PARG cleaves PAR into mono and oligo-ADP-ribose (Hassa PO et al., 2006).
A4	Phosphorylation at S47 by mTOR causes the inhibition of SIRT1 (Back JH et al., 2011).
A5	Phosphorylation at S47 by mTOR causes the inhibition of SIRT1 (Back JH et al., 2011).
A6	Cyclin B/Cdk1, a cell cycle-dependent kinase, is capable of phosphorylating SIRT1 at T530 and S540. Phosphorylation at these two sites decreases the activity of SIRT1 and disrupts progress of the cell cycle (Sasaki T et al., 2008)
A7	DYRK1A and DYRK3 phosphorylate SIRT1 at T522 stimulating the deacetylation of p53 by SIRT1 (Guo X et al., 2010).
A8	AMPK phosphorylates SIRT1 at T344 inhibiting its the ability to decacetylate p53, a known target of SIRT1 (Lee CW et al., 2012).
A9	Methylation of SIRT1 by Set7/9 at K233, K235, K236, and K238 inhibits the SIRT1-mediated deacetylation of p53 (Liu X et al., 2011).
A10	Sumolyation at K734 by SUMO1 increases the activity of SIRT1; association with SENP1, a nuclear desumoylase, reduces the activity of SIRT1 in response to genotoxic stress (Yang Y et al., 2007).
A11	Transnitrosylation of SIRT1 by GAPDH at C387 and C390 has been suggested to inhibit the activity of SIRT1 (Kornberg MD et al., 2010).
A12	DNA-PK phosphorylates PARP1 though its effect on PARP1 DNA binding or catalytic activity is unknown (Ruscetti T et al., 1998).
A13	Phosphorylation of PARP1 by AMPK and ERK1/2 has been shown to enhance its auto-modification activity (Kauppinen TM et al., 2006; Walker JW et al., 2006).
A14	PARP1 is acetylated by p300/CBP; this acetylation is involved in the activation of NF-kB by PARP1 (Hassa PO et al., 2005).
A15	PARP1 is also sumolyated both in vivo and in vitro by SUMO1 and SUMO3 at K486 of PARP1's auto-modification domain. This sumolyation does not affect the ADP-ribosylation activity of PARP1, but inhibits the ability of p300 to acetylate PARP1; this modification also inhibits the expression of genes that are transcriptionally targeted by PARP1 (Messner S et al., 2009).
A16	Increased levels of PARP1 acetylation occur in response to mechanical stress (Rajamohan SB et al., 2009).
A17	The rate-limiting protein in the conversion of NAM back to NAD+ is nicotinamide phosphoribosyltransferase (NAMPT), which catalyzes the reaction of nicotinamide into nicotinamide mononucleotide (NMN). (Revollo JR et al., 2004).
A18	Protein kinase C phosphorylates NMNAT1 at S136 (Berger F et al., 2007).
A19	A similar interaction has been shown to occur with SIRT1, whereby SIRT1 binds to NMNAT1 (Zhang T et al., 2009).
A20	SIRT1 can act as a histone deacetylase, and it has been shown to deacetylase H1K26, H3K9, H3K14, and H4K16 (Imai S et al., 2000; Vaquero A et al., 2004).
A21	PARP1 can modify histones H1, H2AK13, H2BK30, H3K27, H3K37, and H4K16 to possibly regulate transcription (Krishnakumar R et al., 2010; 20525793 et al., 2010).
A22	Acetylation at H4K16 inhibits the ADP-ribosylation of histone H4 (20525793 et al., 2010).
A23	SIRT1 deacetlyates TIP60 and MOF (Peng L et al., 2012).
A24	H4K16 acetylation inhibits 53BP1 binding to H4K20me2; 53BP1 binding to H4K20me2 promotes non-homologous end joining (Tang J et al., 2013).
A25	PARP1 is activated by either single strand breaks or double strand breaks (D'Amours D et al., 1999).
A26	Once activated PARP1 may act to prevent additional damage to the DNA in the conversion of single-strand breaks (SSB) to double-stranded breaks (DSB) through its (ADP-ribosyl)ation activity (Woodhouse BC et al., 2008).
A27	PARP1 is involved in DNA repair through its associations with base excision repair (BER) enzymes such as polymerase beta, XRCC1 and DNA ligase III (de Murcia JM et al., 1997).
A28	MRN is important in the response to double strand DNA breaks. It promotes the activation of ATM when it is bound to NBS1 via a site on the C-terminus of NBS1, and furthermore, it helps retain ATM at regions of DNA damage (Uziel T et al., 2003; Dupr� A et al., 2006).
A29	MRN is important in the response to double strand DNA breaks. It promotes the activation of ATM when it is bound to NBS1 via a site on the C-terminus of NBS1, and furthermore, it helps retain ATM at regions of DNA damage (Uziel T et al., 2003; Dupr� A et al., 2006).
A30	Typically, ATM exists as an inactive dimer; autophosphorylation at S1981 leads to its monomerization and activation during DNA damage (Yuan Z et al., 2007).
A31	It has been shown that PARP1 binds to ATM, an interaction that is stimulated by DNA damage, and that the automodification of PARP1 leads to ATM activation (Aguilar-Quesada R et al., 2007).
A32	NBS1 is phosphorylated at S343 by ATM, which is important to the DNA damage response (Yuan Z et al., 2007).
A33	In order for NBS1 to be phosphorylated, it is necessary for NBS1 to be in a hypoacetylated state, which SIRT1 helps to maintain by deacetylating NBS1 both in vitro and in vivo (Yuan Z et al., 2007).
A34	When activated by oxidative stress, CHK2 phosphorylates HuR at several sites causing it to dissociate from SIRT1 mRNA, thereby reducing the half-life of the SIRT1 mRNA (Abdelmohsen K et al., 2007).
A35	E2F1 induces the transcription of SIRT1, but conversely, E2F1 has been suggested to be a target for SIRT1 deacetylation (16892051 et al., ).
A36	E2F1 induces the transcription of SIRT1, but conversely, E2F1 has been suggested to be a target for SIRT1 deacetylation (16892051 et al., ).
A37	Acetylation of E2F1 stimulates the protein's DNA binding and transactivation activities. E2F1 is acetylated by the PCAF during DNA damage that helps to stabilize the protein making it more available to trigger an apoptotic response (Ianari A et al., 2004).
A38	Rb is deacetylated by SIRT1 (Wong S et al., 2007).
A39	c-Myc over-expression leads to an increase in SIRT1 expression by binding to the SIRT1 promoter, and over-expression of SIRT1 decreased the protein levels of c-Myc through deacetylation, which destabilizes c-Myc (Yuan J et al., 2009).
A40	c-MYC is capable of inducing the transcription of NAMPT and helps sequester DBC1, an inhibitor of SIRT1 (Menssen A et al., 2012).
A41	PARP1 binds to E2F1 stimulating E2F1-dependent transcription of c-MYC (Simbulan-Rosenthal CM et al., 2003).
A42	SIRT1 is able to deacetylate the RelA/p65 subunit of NF-kB at K310 to inhibit NF-kB transactivation activity (Yeung F et al., 2004).
A43	PARP1 has been shown to be a direct activator of NF-[K]B through its direct binding to NF-[K]B; neither the DNA binding or enzymatic activity of PARP1 were necessary for this activation though acetylation of PARP1 by p300/CBP is required (Hassa PO et al., 2001; Hassa PO et al., 2005).
A44	p53, a well-studied tumor suppressor that acts as a transcription factor capable of inducing apoptosis (Levine AJ et al., 2009).
A45	SIRT1 has the capability of deacetylating p53 at several sites and SIRT1-deficient cells possess hyperacetylated p53 (Luo J et al., 2001; Cheng HL et al., 2003; Brooks CL et al., 2009).
A46	p53 can repress SIRT1 expression during nutrient abundance via p53-binding sites on the SIRT1 promoter (Nemoto S et al., 2004; Shang L et al., 2009).
A47	During nutrient deprivation, FOXO3A binds to p53 leading to the loss of the p53-repression of the SIRT1 promoter (Nemoto S et al., 2004).
A48	HIC1 inhibits the expression of SIRT1 by binding to the SIRT1 promoter (Chen WY et al., 2005).
A49	In this loop, p53 stimulates the expression of miRNA-34, which subsequently drives down the expression of SIRT1. The consequence of this being that SIRT1 is less available to deacetylate p53 and inhibit p53 activity (Yamakuchi M et al., 2009).
A50	Over 15 micro-RNAs have been shown to affect the expression of SIRT1 either directly or by decreasing the expression of HuR, which stabilizes SIRT1 mRNA by binding on to the 3'-UTR region (Yamakuchi M et al., 2012).
A51	In humans, deleted in breast cancer 1 (DBC1) acts as an inhibitor of SIRT1 (Zhao W et al., 2008).
A52	During genotoxic stress, DBC1 is phosphorylated by ATM at T454 allowing for the greater inhibition of SIRT1 (Yuan J et al., 2012).
A53	Active Regulator of SIRT1 (AROS) has been shown to bind to SIRT1 and help enhance the deacetylation of p53 by SIRT1 (Kim EJ et al., 2007).
A54	Ku70 can be deacetylated by SIRT1 at K539 and K542 and acetylation of Ku70 leads to the dissociation of the Ku70 and Bax (Cohen HY et al., 2004).
A55	The association of Ku70 and Bax sequesters Bax, thereby inhibiting apoptosis (Cohen HY et al., 2004).
A56	NBS1 helps control the interaction between Ku70 and Bax by stimulating the acetylation of Ku70; overall, this activity by NBS1 helps to promote apoptosis (Iijima K et al., 2008).
A57	During normal apoptosis, PARP1 is cleaved by caspases; the role of these cleaved fragments play is not fully understood. One possibility is that the resulting N-terminal fragment continues to be able to bind to DNA, which inhibits the activity of uncleaved PARP1 (D'Amours D et al., 2001).
A58	Additionally, the cleavage of PARP1 into fragments helps to prevent cellular energy depletion (NAD and ATP) in response to severe DNA damage, which would trigger necrosis and block repair proteins from reaching the damaged DNA (Koh DW et al., 2005).
A59	PARP1 has also been implicated in a caspase-independent apoptotic pathway, whereby the activation of PARP1 leads to the release of apoptosis-inducing factor (AIF) from the mitochondria; AIF induces the fragmentation of chromatin in the nucleus to trigger apoptosis (Yu SW et al., 2002).
A60	In this feedback loop, CLOCK and BMAL1 associate and form a heterodimeric transcription factor complex capable of binding to E-box promoter sites (Reppert SM et al., 2001).
A61	There are a large number of proteins that are regulated by the CLOCK/BMAL1 transcription factor complex, including the PER and CRY genes. Studies conducted in mice exhibit that about 10% of genes are controlled in a circadian manner depending on tissue type and experimental conditions (Ptitsyn AA et al., 2011; Reppert SM et al., 2001).
A62	In the nucleus, CRY proteins associate with the CLOCK/BMAL1 complex to inhibit transcription (Reppert SM et al., 2001).
A63	It has been shown that acetylation of BMAL1 at K537 helps stabilize the interaction between CRY and BMAL1 and that SIRT1 is capable of deacetylating BMAL1 at K537 (Hirayama J et al., 2007; Nakahata Y et al., 2008).
A64	CLOCK is capable of acetylating the same locations as SIRT1 deacetylates: H3K9 and H3K14 (Imai S et al., 2000; Nakahata Y et al., 2008).
A65	In addition to being able to regulate the circadian clock via the deacetylation of BMAL1 and histones, there is also evidence of SIRT1 deacetylates PER2 which destabilizing the protein (Asher G et al., 2008).
A66	PARP1 is capable of ADP-ribosylating the CLOCK in a circadian manner causing disruption in the association between the BMAL1/CLOCK heterodimer and its target genes (Asher G et al., 2010).
A67	SIRT6, another of the nuclear sirtuins, has been shown to have role in promoting DNA damage repair by binding and activating PARP1 by mono-ADP-ribosylating PARP1, thereby triggering its auto-ADP-ribosylation activity (Mao Z et al., 2011).
A68	PARP2 inhibits the transcription of SIRT1 (Bai P et al., 2011).
A69	PARP1 activity can be inhibited by various substances, including thymidine (Preiss J et al., 1971).
A70	NAM is converted to nicotinamide mononucleotide (NMN) by nicotinamide phosphoribosyltransferase (NAMPT, EC 2.4.2.12) (Sasaki Y et al., 2009).
A71	Nicotinamide mononucleotide adenylyltransferase (NMNAT, EC 2.7.7.1) utilizes NMN and ATP to produce NAD+ and pyrophosphate (PPi) (Sasaki Y et al., 2009).
A72	A study by Matsuoka et al. found an extensive network of proteins phosphorylated by ATM or ATR in response to DNA damage through a high throughput screen. Of these proteins, PARP1 was shown to be one of these proteins (Matsuoka S et al., 2007).
A73	Depletion of NAD+ depletes energy stores by two methods. First, synthesis of NAD+ requires the use ATP by Na/NMNATs in both the de novo and salvage pathways (Hassa PO et al., 2006).
A74	A likely candidate for the acetylation of NBS1 is PCAF (Yuan Z et al., 2007).
A75	The phosphorylation of NBS1 helps stimulate the activity of ATM through the MRN complex (Lee JH et al., 2007).
A76	ATM phosphorylates CHK2 at T68 to activate it (Rogoff HA et al., 2004).
A77	Acetylation of E2F1 stimulates the protein's DNA binding and transactivation activities. E2F1 is acetylated by the PCAF during DNA damage that helps to stabilize the protein making it more available to trigger an apoptotic response (Ianari A et al., 2004).
A78	SIRT1 and PARP1 are enzymes that affect key post-translational modifications: acetylation and ADP-ribosylation, respectively, for a diverse group of proteins, and they are inextricably bound due to their usage of a common substrate, nicotinamide adenine dinucleotide (NAD+) and release of nicotinamide as a product (D'Amours D et al., 1999; Blander G et al., 2004).
A79	The PER and CRY proteins form a heterodimeric complex that translocates into the nucleus and inhibits CLOCK/BMAL1 transcription activity (Reppert SM et al., 2001).
A80	NAMPT is controlled in a circadian manner and SIRT1 is involved in its transcriptional regulation (Nakahata Y et al., 2009).
A81	In the presence of elevated cAMP levels, Epac1 becomes activated leading to increased intracellular levels of Ca++ that activates CAMKBB, which then activates AMPK (Park SJ et al., 2012).
A82	SIRT1 gene is transcribed to SIRT1 mRNA
A83	SIRT1 mRNA is translated to SIRT1 protein.
A84	Light induces the expression of PER (Reppert SM et al., 2001)
A85	Resveratrol inhibits the activity of phosphodiesterases, such as PDE4, that degrade cAMP (Park SJ et al., 2012).
A86	Genotoxic stress (i.e. DNA damage) generates single strand DNA breaks
A87	NAD is a required substrate for SIRT1 and PARP1 activity (Rajamohan SB et al., 2009).
A88	AMPK raises NAD+ levels that then lead to greater activity of SIRT1 (Park SJ et al., 2012).
A89	Both SIRT1 and PARP1 share the common product of NAM, and this product can inhibit both SIRT1 and PARP1 (Xydous M et al., 2012).
A90	FK866 is an inhibitor of NAMPT that has undergone Phase I clinical trials for cancer (Holen K et al., 2008).
A91	Sirtinol exhibit inhibitory effects for both SIRT1 and SIRT2 (Peck B et al., 2010).
